# Supplementary material for: {6,6′-Dimeth­oxy-2,2′-[4,5-dimethyl-o-phenyl­enebis(nitrilo­methyl­idyne)]diphenolato}nickel(II)
Source: Acta Crystallogr Sect E Struct Rep Online. 2010 Sep 11;66(Pt 10):m1246. doi: 10.1107/S1600536810035890 (PMC2983194; doi:10.1107/S1600536810035890)
Supplement: Supplementary file 1 [file e-66-m1246-sup1.cif]

##############################################################################
###                                                                        ###
###        Electronic paper (Acta Crystallographica Section E)             ###
###                                                                        ###
##############################################################################
#                                                                            #
# This CIF contains the data in a paper accepted for publication in Acta     #
# Crystallographica Section E. It conforms to the requirements of Notes      #
# for Authors for Section E, and has been peer reviewed under the auspices   #
# of the IUCr Commission on Journals.                                        #
#                                                                            #
# Full details of the Crystallographic Information File format               #
# are given in the paper "The Crystallographic Information File (CIF):       #
# a New Standard Archive File for Crystallography" by S. R. Hall, F. H.      #
# Allen and I. D. Brown [Acta Cryst. (1991), A47, 655-685].                  #
#                                                                            #
# The current version of the core CIF dictionary is obtainable from          #
# ftp://ftp.iucr.org/pub/cif_core.dic. The current version number is 2.4.    #
#                                                                            #
# Software is freely available for graphical display of the structure(s) in  #
# this CIF.  For information consult the CIF home page http://www.iucr.org/  #
# cif/home.html                                                              #
#                                                                            #
# This file may be used for bona fide research purposes within the           #
# scientific community so long as proper attribution is given to the journal # 
# article from which it was obtained.                                        #
#                                                                            #
##############################################################################
                                             
data_global
_audit_creation_method     'form.cif (version 2.0)'
_journal_data_validation_number     ?
_journal_date_recd_electronic     2010-09-04
_journal_date_accepted     2010-09-07
_journal_name_full     'Acta Crystallographica, Section E'
_journal_year     2010
_journal_volume     66
_journal_issue     10
_journal_page_first     m1246
_journal_page_last     m1246
_journal_paper_category     QM
_journal_coeditor_code     SU2210
_publ_contact_author_name     'Prof. Tahir, Muhammad Nawaz '
_publ_contact_author_address
;
Department of Physics
University of Sargodha
Punjab, Pakistan
;
_publ_contact_author_email     'dmntahir_uos@yahoo.com'
_publ_contact_author_fax     ?
_publ_contact_author_phone     ?
_publ_section_title
;\
{6,6'-Dimethoxy-2,2'-[4,5-dimethyl-<i>o</i>-phenylenebis(nitrilomethylidyne)]\
diphenolato}nickel(II)
;
loop_
    _publ_author_name
    _publ_author_footnote
    _publ_author_address
    'Kargar, Hadi' ?
;
Department of Chemistry,
School of Science,
Payame Noor University (PNU),
Ardakan, Yazd,
Iran
;
    'Kia, Reza'
;
Additional corresponding author, e-mail: rkia@srbiau.ac.ir, zsrkk@yahoo.com.
Thomson Reuters Researcher ID: A-5471-2009.
;
;
Department of Chemistry,
Science and Research Branch,
Islamic Azad University,
Tehran,
Iran
and
X-ray Crystallography Lab.,
Plasma Physics Research Center,
Science and Research Branch,
Islamic Azad University,
Tehran,
Iran
;
    'Tahir, Muhammad Nawaz' ?
;
Department of Physics
University of Sargodha
Punjab
Pakistan
;
    'Sahraei, Atefeh' ?
;
Department of Chemistry,
School of Science,
Payame Noor University (PNU),
Ardakan, Yazd,
Iran
;
data_I
_audit_creation_method     SHELXL-97
_chemical_name_systematic
;
{6,6'-Dimethoxy-2,2'-[4,5-dimethyl-<i>o</i>-
phenylenebis(nitrilomethylidyne)]diphenolato}nickel(II)
;
_chemical_name_common
;
;
_chemical_formula_moiety     'C24 H22 N2 Ni O4'
_chemical_formula_sum     'C24 H22 N2 Ni O4'
_chemical_formula_iupac     '[Ni (C24 H22 N2 O4)]'
_chemical_formula_weight     461.15
_chemical_melting_point     ?
_symmetry_cell_setting     monoclinic
_symmetry_space_group_name_H-M     'P 21/n'
_symmetry_space_group_name_Hall     '-P 2yn'
loop_
    _symmetry_equiv_pos_as_xyz
    'x, y, z'
    '-x+1/2, y+1/2, -z+1/2'
    '-x, -y, -z'
    'x-1/2, -y-1/2, z-1/2'
_cell_length_a     12.8057(6)
_cell_length_b     12.6514(5)
_cell_length_c     13.0263(6)
_cell_angle_alpha     90.00
_cell_angle_beta     101.730(2)
_cell_angle_gamma     90.00
_cell_volume     2066.32(16)
_cell_formula_units_Z     4
_cell_measurement_reflns_used     2525
_cell_measurement_theta_min     2.45
_cell_measurement_theta_max     29.45
_cell_measurement_temperature     296(2)
_exptl_crystal_description     'Plate'
_exptl_crystal_colour     'red'
_exptl_crystal_size_max     0.24
_exptl_crystal_size_mid     0.14
_exptl_crystal_size_min     0.08
_exptl_crystal_density_diffrn     1.482
_exptl_crystal_density_meas     ?
_exptl_crystal_density_method     'not measured'
_exptl_crystal_F_000     960
_exptl_absorpt_coefficient_mu     0.974
_exptl_absorpt_correction_type     multi-scan
_exptl_absorpt_process_details     '(SADABS; Bruker, 2005)'
_exptl_absorpt_correction_T_min     0.7999
_exptl_absorpt_correction_T_max     0.9262
_exptl_special_details     ?
_diffrn_ambient_temperature     296(2)
_diffrn_radiation_type     MoK\a
_diffrn_radiation_wavelength     0.71073
_diffrn_radiation_source     'fine-focus sealed tube'
_diffrn_radiation_monochromator     graphite
_diffrn_measurement_device_type
;
Bruker SMART APEXII CCD area-detector
;
_diffrn_measurement_method     '\f and \w scans'
_diffrn_detector_area_resol_mean     ?
_diffrn_reflns_number     36150
_diffrn_reflns_av_R_equivalents     0.0684
_diffrn_reflns_av_sigmaI/netI     0.0594
_diffrn_reflns_theta_min     2.03
_diffrn_reflns_theta_max     28.35
_diffrn_reflns_theta_full     28.35
_diffrn_measured_fraction_theta_max     0.997
_diffrn_measured_fraction_theta_full     0.997
_diffrn_reflns_limit_h_min     -17
_diffrn_reflns_limit_h_max     17
_diffrn_reflns_limit_k_min     -16
_diffrn_reflns_limit_k_max     16
_diffrn_reflns_limit_l_min     -17
_diffrn_reflns_limit_l_max     17
_diffrn_standards_number     0
_diffrn_standards_interval_count     ?
_diffrn_standards_interval_time     ?
_diffrn_standards_decay_%     0
_refine_special_details
;
 Refinement of F^2^ against ALL reflections.  The weighted R-factor wR and
 goodness of fit S are based on F^2^, conventional R-factors R are based
 on F, with F set to zero for negative F^2^. The threshold expression of
 F^2^ > 2sigma(F^2^) is used only for calculating R-factors(gt) etc. and is
 not relevant to the choice of reflections for refinement.  R-factors based
 on F^2^ are statistically about twice as large as those based on F, and R-
 factors based on ALL data will be even larger.
;
_reflns_number_total     5146
_reflns_number_gt     3179
_reflns_threshold_expression     I>2\s(I)
_refine_ls_structure_factor_coef     Fsqd
_refine_ls_matrix_type     full
_refine_ls_R_factor_all     0.0942
_refine_ls_R_factor_gt     0.0468
_refine_ls_wR_factor_gt     0.1065
_refine_ls_wR_factor_ref     0.1240
_refine_ls_goodness_of_fit_ref     1.030
_refine_ls_restrained_S_all     1.030
_refine_ls_number_reflns     5146
_refine_ls_number_parameters     284
_refine_ls_number_restraints     0
_refine_ls_hydrogen_treatment     constr
_refine_ls_weighting_scheme     calc
_refine_ls_weighting_details
         'calc w=1/[\s^2^(Fo^2^)+(0.0484P)^2^+1.1318P] where P=(Fo^2^+2Fc^2^)/3'
_atom_sites_solution_hydrogens     geom
_atom_sites_solution_primary     direct
_atom_sites_solution_secondary     difmap
_refine_ls_shift/su_max     0.000
_refine_ls_shift/su_mean     0.000
_refine_diff_density_max     0.484
_refine_diff_density_min     -0.338
_refine_ls_extinction_method     none
_refine_ls_extinction_coef     ?
loop_
    _atom_type_symbol
    _atom_type_description
    _atom_type_scat_dispersion_real
    _atom_type_scat_dispersion_imag
    _atom_type_scat_source
    'C' 'C' 0.0033 0.0016
                         'International Tables Vol C Tables 4.2.6.8 and 6.1.1.4'
    'H' 'H' 0.0000 0.0000
                         'International Tables Vol C Tables 4.2.6.8 and 6.1.1.4'
    'N' 'N' 0.0061 0.0033
                         'International Tables Vol C Tables 4.2.6.8 and 6.1.1.4'
    'O' 'O' 0.0106 0.0060
                         'International Tables Vol C Tables 4.2.6.8 and 6.1.1.4'
    'Ni' 'Ni' 0.3393 1.1124
                         'International Tables Vol C Tables 4.2.6.8 and 6.1.1.4'
_computing_data_collection     'APEX2 (Bruker, 2005)'
_computing_cell_refinement     'SAINT (Bruker, 2005)'
_computing_data_reduction     'SAINT (Bruker, 2005)'
_computing_structure_solution     'SHELXS97 (Sheldrick, 2008)'
_computing_structure_refinement     'SHELXL97 (Sheldrick, 2008)'
_computing_molecular_graphics     'SHELXTL (Sheldrick, 2008)'
_computing_publication_material     'SHELXTL and PLATON (Spek, 2009)'
loop_
    _atom_site_type_symbol
    _atom_site_label
    _atom_site_fract_x
    _atom_site_fract_y
    _atom_site_fract_z
    _atom_site_U_iso_or_equiv
    _atom_site_adp_type
    _atom_site_calc_flag
    _atom_site_refinement_flags
    _atom_site_occupancy
    _atom_site_disorder_assembly
    _atom_site_disorder_group
    Ni Ni1 0.01614(3) 0.78355(3) 0.17262(3) 0.03619(14) Uani d . 1 . .
    O O1 0.07749(19) 0.88142(16) 0.27017(17) 0.0481(6) Uani d . 1 . .
    O O2 0.21622(19) 1.12212(16) 0.05147(18) 0.0483(6) Uani d . 1 . .
    O O3 -0.02481(18) 0.72048(16) 0.28477(17) 0.0453(5) Uani d . 1 . .
    O O4 -0.2538(2) 0.4558(2) 0.1089(2) 0.0768(9) Uani d . 1 . .
    N N1 0.06210(19) 0.84778(18) 0.06261(19) 0.0346(6) Uani d . 1 . .
    N N2 -0.0465(2) 0.68259(19) 0.07723(19) 0.0364(6) Uani d . 1 . .
    C C1 0.1314(3) 0.9655(2) 0.2565(3) 0.0410(7) Uani d . 1 . .
    C C2 0.1766(3) 1.0258(3) 0.3455(3) 0.0506(9) Uani d . 1 . .
    H H2 0.1675 1.0047 0.4115 0.061 Uiso calc R 1 . .
    C C3 0.2336(3) 1.1150(3) 0.3353(3) 0.0528(9) Uani d . 1 . .
    H H3 0.2638 1.1528 0.3953 0.063 Uiso calc R 1 . .
    C C4 0.2480(3) 1.1515(3) 0.2381(3) 0.0506(9) Uani d . 1 . .
    H H4 0.2863 1.2131 0.2332 0.061 Uiso calc R 1 . .
    C C5 0.2054(3) 1.0954(2) 0.1504(3) 0.0398(7) Uani d . 1 . .
    C C6 0.1472(2) 0.9993(2) 0.1570(2) 0.0365(7) Uani d . 1 . .
    C C7 0.2852(3) 1.2086(3) 0.0418(3) 0.0536(9) Uani d . 1 . .
    H H7A 0.2584 1.2717 0.0683 0.080 Uiso calc R 1 . .
    H H7B 0.2880 1.2184 -0.0307 0.080 Uiso calc R 1 . .
    H H7C 0.3555 1.1939 0.0813 0.080 Uiso calc R 1 . .
    C C8 0.1120(2) 0.9388(2) 0.0659(2) 0.0367(7) Uani d . 1 . .
    H H8 0.1252 0.9652 0.0031 0.044 Uiso calc R 1 . .
    C C9 0.0357(2) 0.7889(2) -0.0328(2) 0.0349(7) Uani d . 1 . .
    C C10 0.0623(3) 0.8146(2) -0.1274(2) 0.0398(7) Uani d . 1 . .
    H H10 0.1035 0.8743 -0.1319 0.048 Uiso calc R 1 . .
    C C11 0.0285(3) 0.7528(3) -0.2154(3) 0.0417(7) Uani d . 1 . .
    C C12 -0.0325(3) 0.6620(2) -0.2082(2) 0.0407(7) Uani d . 1 . .
    C C13 -0.0573(3) 0.6355(2) -0.1132(3) 0.0421(8) Uani d . 1 . .
    H H13 -0.0966 0.5746 -0.1080 0.050 Uiso calc R 1 . .
    C C14 -0.0241(2) 0.6985(2) -0.0250(2) 0.0347(7) Uani d . 1 . .
    C C15 0.0579(3) 0.7840(3) -0.3177(3) 0.0583(10) Uani d . 1 . .
    H H15A 0.0972 0.8491 -0.3086 0.087 Uiso calc R 1 . .
    H H15B -0.0058 0.7932 -0.3703 0.087 Uiso calc R 1 . .
    H H15C 0.1010 0.7295 -0.3394 0.087 Uiso calc R 1 . .
    C C16 -0.0759(3) 0.5964(3) -0.3041(3) 0.0534(9) Uani d . 1 . .
    H H16A -0.1054 0.5320 -0.2833 0.080 Uiso calc R 1 . .
    H H16B -0.0194 0.5800 -0.3399 0.080 Uiso calc R 1 . .
    H H16C -0.1306 0.6353 -0.3501 0.080 Uiso calc R 1 . .
    C C17 -0.1087(3) 0.6065(2) 0.0954(2) 0.0405(7) Uani d . 1 . .
    H H17 -0.1382 0.5632 0.0393 0.049 Uiso calc R 1 . .
    C C18 -0.1353(3) 0.5845(2) 0.1932(3) 0.0406(7) Uani d . 1 . .
    C C19 -0.2085(3) 0.5008(3) 0.2020(3) 0.0520(9) Uani d . 1 . .
    C C20 -0.2290(3) 0.4723(3) 0.2968(3) 0.0583(10) Uani d . 1 . .
    H H20 -0.2767 0.4180 0.3016 0.070 Uiso calc R 1 . .
    C C21 -0.1776(3) 0.5255(3) 0.3863(3) 0.0554(10) Uani d . 1 . .
    H H21 -0.1906 0.5049 0.4511 0.067 Uiso calc R 1 . .
    C C22 -0.1088(3) 0.6069(3) 0.3820(3) 0.0514(9) Uani d . 1 . .
    H H22 -0.0758 0.6408 0.4435 0.062 Uiso calc R 1 . .
    C C23 -0.0873(3) 0.6399(2) 0.2851(3) 0.0420(8) Uani d . 1 . .
    C C24 -0.3272(5) 0.3705(4) 0.1122(4) 0.107(2) Uani d . 1 . .
    H H24A -0.2894 0.3109 0.1473 0.161 Uiso calc R 1 . .
    H H24B -0.3606 0.3507 0.0420 0.161 Uiso calc R 1 . .
    H H24C -0.3808 0.3928 0.1495 0.161 Uiso calc R 1 . .
loop_
    _atom_site_aniso_label
    _atom_site_aniso_U_11
    _atom_site_aniso_U_22
    _atom_site_aniso_U_33
    _atom_site_aniso_U_12
    _atom_site_aniso_U_13
    _atom_site_aniso_U_23
    Ni1 0.0430(3) 0.0344(2) 0.0338(2) -0.00055(18) 0.01401(17) -0.00004(17)
    O1 0.0676(16) 0.0428(12) 0.0370(13) -0.0083(11) 0.0177(12) -0.0029(10)
    O2 0.0570(15) 0.0408(12) 0.0511(15) -0.0117(11) 0.0203(12) -0.0070(10)
    O3 0.0599(14) 0.0443(12) 0.0366(12) -0.0058(11) 0.0210(11) 0.0005(10)
    O4 0.096(2) 0.0802(18) 0.0535(17) -0.0504(17) 0.0144(16) 0.0106(15)
    N1 0.0350(14) 0.0370(13) 0.0337(14) -0.0019(10) 0.0117(11) -0.0013(11)
    N2 0.0425(15) 0.0360(12) 0.0342(14) -0.0006(11) 0.0158(12) 0.0034(11)
    C1 0.0447(19) 0.0377(16) 0.0426(19) 0.0038(14) 0.0134(15) -0.0060(14)
    C2 0.066(2) 0.0485(19) 0.038(2) 0.0014(17) 0.0135(18) -0.0058(15)
    C3 0.058(2) 0.053(2) 0.045(2) -0.0070(17) 0.0061(18) -0.0139(17)
    C4 0.052(2) 0.0418(17) 0.058(2) -0.0081(15) 0.0113(18) -0.0122(16)
    C5 0.0378(18) 0.0377(16) 0.046(2) 0.0018(13) 0.0135(15) -0.0065(14)
    C6 0.0364(17) 0.0322(14) 0.0420(19) 0.0041(12) 0.0108(14) -0.0040(13)
    C7 0.055(2) 0.0467(18) 0.064(2) -0.0115(17) 0.0230(19) -0.0006(17)
    C8 0.0363(17) 0.0362(15) 0.0401(18) 0.0016(13) 0.0140(14) 0.0005(13)
    C9 0.0370(17) 0.0349(14) 0.0345(16) -0.0018(13) 0.0114(13) -0.0044(13)
    C10 0.0441(19) 0.0398(16) 0.0375(18) -0.0058(14) 0.0129(15) -0.0011(13)
    C11 0.0430(19) 0.0481(17) 0.0375(18) 0.0019(14) 0.0160(15) -0.0002(14)
    C12 0.0450(19) 0.0423(17) 0.0376(18) -0.0009(14) 0.0148(15) -0.0058(14)
    C13 0.045(2) 0.0382(16) 0.047(2) -0.0091(14) 0.0181(16) -0.0056(14)
    C14 0.0340(17) 0.0364(15) 0.0358(17) -0.0010(12) 0.0117(13) 0.0018(12)
    C15 0.070(2) 0.065(2) 0.045(2) -0.015(2) 0.0241(19) -0.0027(18)
    C16 0.059(2) 0.059(2) 0.045(2) -0.0130(18) 0.0163(18) -0.0120(17)
    C17 0.0442(19) 0.0403(16) 0.0381(18) -0.0054(14) 0.0107(15) 0.0023(14)
    C18 0.0422(19) 0.0401(16) 0.0425(19) 0.0005(14) 0.0156(15) 0.0092(14)
    C19 0.058(2) 0.0480(19) 0.052(2) -0.0087(17) 0.0170(19) 0.0094(17)
    C20 0.061(2) 0.055(2) 0.064(3) -0.0059(18) 0.026(2) 0.0199(19)
    C21 0.070(3) 0.052(2) 0.054(2) 0.0074(19) 0.034(2) 0.0134(18)
    C22 0.068(2) 0.0470(19) 0.046(2) 0.0061(17) 0.0270(19) 0.0053(16)
    C23 0.048(2) 0.0387(16) 0.0425(19) 0.0098(14) 0.0174(16) 0.0082(14)
    C24 0.139(5) 0.113(4) 0.066(3) -0.090(4) 0.013(3) 0.008(3)
_geom_special_details
;
 All esds (except the esd in the dihedral angle between two l.s. planes)
 are estimated using the full covariance matrix.  The cell esds are taken
 into account individually in the estimation of esds in distances, angles
 and torsion angles; correlations between esds in cell parameters are only
 used when they are defined by crystal symmetry.  An approximate (isotropic)
 treatment of cell esds is used for estimating esds involving l.s. planes.
;
loop_
    _geom_bond_atom_site_label_1
    _geom_bond_atom_site_label_2
    _geom_bond_site_symmetry_2
    _geom_bond_distance
    _geom_bond_publ_flag
    Ni1 O3 . 1.832(2) ?
    Ni1 O1 . 1.833(2) ?
    Ni1 N1 . 1.845(2) ?
    Ni1 N2 . 1.848(2) ?
    O1 C1 . 1.299(4) ?
    O2 C5 . 1.367(4) ?
    O2 C7 . 1.428(4) ?
    O3 C23 . 1.297(4) ?
    O4 C19 . 1.358(4) ?
    O4 C24 . 1.438(4) ?
    N1 C8 . 1.313(4) ?
    N1 C9 . 1.430(4) ?
    N2 C17 . 1.302(4) ?
    N2 C14 . 1.433(4) ?
    C1 C2 . 1.410(4) ?
    C1 C6 . 1.419(4) ?
    C2 C3 . 1.365(5) ?
    C2 H2 . 0.9300 ?
    C3 C4 . 1.395(5) ?
    C3 H3 . 0.9300 ?
    C4 C5 . 1.361(4) ?
    C4 H4 . 0.9300 ?
    C5 C6 . 1.437(4) ?
    C6 C8 . 1.407(4) ?
    C7 H7A . 0.9600 ?
    C7 H7B . 0.9600 ?
    C7 H7C . 0.9600 ?
    C8 H8 . 0.9300 ?
    C9 C10 . 1.382(4) ?
    C9 C14 . 1.391(4) ?
    C10 C11 . 1.382(4) ?
    C10 H10 . 0.9300 ?
    C11 C12 . 1.402(4) ?
    C11 C15 . 1.509(4) ?
    C12 C13 . 1.380(4) ?
    C12 C16 . 1.509(4) ?
    C13 C14 . 1.392(4) ?
    C13 H13 . 0.9300 ?
    C15 H15A . 0.9600 ?
    C15 H15B . 0.9600 ?
    C15 H15C . 0.9600 ?
    C16 H16A . 0.9600 ?
    C16 H16B . 0.9600 ?
    C16 H16C . 0.9600 ?
    C17 C18 . 1.411(4) ?
    C17 H17 . 0.9300 ?
    C18 C23 . 1.415(4) ?
    C18 C19 . 1.434(4) ?
    C19 C20 . 1.363(5) ?
    C20 C21 . 1.390(5) ?
    C20 H20 . 0.9300 ?
    C21 C22 . 1.364(5) ?
    C21 H21 . 0.9300 ?
    C22 C23 . 1.409(4) ?
    C22 H22 . 0.9300 ?
    C24 H24A . 0.9600 ?
    C24 H24B . 0.9600 ?
    C24 H24C . 0.9600 ?
loop_
    _geom_angle_atom_site_label_1
    _geom_angle_atom_site_label_2
    _geom_angle_atom_site_label_3
    _geom_angle_site_symmetry_1
    _geom_angle_site_symmetry_3
    _geom_angle
    _geom_angle_publ_flag
    O3 Ni1 O1 . . 83.87(9) ?
    O3 Ni1 N1 . . 177.97(11) ?
    O1 Ni1 N1 . . 94.67(10) ?
    O3 Ni1 N2 . . 94.57(10) ?
    O1 Ni1 N2 . . 178.42(10) ?
    N1 Ni1 N2 . . 86.88(10) ?
    C1 O1 Ni1 . . 128.5(2) ?
    C5 O2 C7 . . 117.1(3) ?
    C23 O3 Ni1 . . 128.4(2) ?
    C19 O4 C24 . . 116.8(3) ?
    C8 N1 C9 . . 120.8(3) ?
    C8 N1 Ni1 . . 126.2(2) ?
    C9 N1 Ni1 . . 112.93(18) ?
    C17 N2 C14 . . 121.3(3) ?
    C17 N2 Ni1 . . 125.9(2) ?
    C14 N2 Ni1 . . 112.73(18) ?
    O1 C1 C2 . . 118.1(3) ?
    O1 C1 C6 . . 123.4(3) ?
    C2 C1 C6 . . 118.5(3) ?
    C3 C2 C1 . . 120.4(3) ?
    C3 C2 H2 . . 119.8 ?
    C1 C2 H2 . . 119.8 ?
    C2 C3 C4 . . 122.2(3) ?
    C2 C3 H3 . . 118.9 ?
    C4 C3 H3 . . 118.9 ?
    C5 C4 C3 . . 119.0(3) ?
    C5 C4 H4 . . 120.5 ?
    C3 C4 H4 . . 120.5 ?
    C4 C5 O2 . . 124.2(3) ?
    C4 C5 C6 . . 121.0(3) ?
    O2 C5 C6 . . 114.7(3) ?
    C8 C6 C1 . . 121.7(3) ?
    C8 C6 C5 . . 119.4(3) ?
    C1 C6 C5 . . 118.8(3) ?
    O2 C7 H7A . . 109.5 ?
    O2 C7 H7B . . 109.5 ?
    H7A C7 H7B . . 109.5 ?
    O2 C7 H7C . . 109.5 ?
    H7A C7 H7C . . 109.5 ?
    H7B C7 H7C . . 109.5 ?
    N1 C8 C6 . . 125.1(3) ?
    N1 C8 H8 . . 117.5 ?
    C6 C8 H8 . . 117.5 ?
    C10 C9 C14 . . 119.8(3) ?
    C10 C9 N1 . . 126.5(3) ?
    C14 C9 N1 . . 113.7(3) ?
    C9 C10 C11 . . 120.9(3) ?
    C9 C10 H10 . . 119.5 ?
    C11 C10 H10 . . 119.5 ?
    C10 C11 C12 . . 119.5(3) ?
    C10 C11 C15 . . 119.5(3) ?
    C12 C11 C15 . . 121.0(3) ?
    C13 C12 C11 . . 119.4(3) ?
    C13 C12 C16 . . 119.7(3) ?
    C11 C12 C16 . . 120.8(3) ?
    C12 C13 C14 . . 120.9(3) ?
    C12 C13 H13 . . 119.6 ?
    C14 C13 H13 . . 119.6 ?
    C9 C14 C13 . . 119.4(3) ?
    C9 C14 N2 . . 113.6(3) ?
    C13 C14 N2 . . 127.0(3) ?
    C11 C15 H15A . . 109.5 ?
    C11 C15 H15B . . 109.5 ?
    H15A C15 H15B . . 109.5 ?
    C11 C15 H15C . . 109.5 ?
    H15A C15 H15C . . 109.5 ?
    H15B C15 H15C . . 109.5 ?
    C12 C16 H16A . . 109.5 ?
    C12 C16 H16B . . 109.5 ?
    H16A C16 H16B . . 109.5 ?
    C12 C16 H16C . . 109.5 ?
    H16A C16 H16C . . 109.5 ?
    H16B C16 H16C . . 109.5 ?
    N2 C17 C18 . . 125.4(3) ?
    N2 C17 H17 . . 117.3 ?
    C18 C17 H17 . . 117.3 ?
    C17 C18 C23 . . 121.5(3) ?
    C17 C18 C19 . . 120.0(3) ?
    C23 C18 C19 . . 118.5(3) ?
    O4 C19 C20 . . 124.9(3) ?
    O4 C19 C18 . . 113.9(3) ?
    C20 C19 C18 . . 121.2(3) ?
    C19 C20 C21 . . 119.1(3) ?
    C19 C20 H20 . . 120.4 ?
    C21 C20 H20 . . 120.4 ?
    C22 C21 C20 . . 122.1(3) ?
    C22 C21 H21 . . 119.0 ?
    C20 C21 H21 . . 119.0 ?
    C21 C22 C23 . . 120.4(4) ?
    C21 C22 H22 . . 119.8 ?
    C23 C22 H22 . . 119.8 ?
    O3 C23 C22 . . 118.0(3) ?
    O3 C23 C18 . . 123.3(3) ?
    C22 C23 C18 . . 118.7(3) ?
    O4 C24 H24A . . 109.5 ?
    O4 C24 H24B . . 109.5 ?
    H24A C24 H24B . . 109.5 ?
    O4 C24 H24C . . 109.5 ?
    H24A C24 H24C . . 109.5 ?
    H24B C24 H24C . . 109.5 ?
loop_
    _geom_torsion_atom_site_label_1
    _geom_torsion_atom_site_label_2
    _geom_torsion_atom_site_label_3
    _geom_torsion_atom_site_label_4
    _geom_torsion_site_symmetry_1
    _geom_torsion_site_symmetry_2
    _geom_torsion_site_symmetry_3
    _geom_torsion_site_symmetry_4
    _geom_torsion
    _geom_torsion_publ_flag
    O3 Ni1 O1 C1 . . . . 179.7(3) ?
    N1 Ni1 O1 C1 . . . . 1.2(3) ?
    O1 Ni1 O3 C23 . . . . 173.2(3) ?
    N2 Ni1 O3 C23 . . . . -7.1(3) ?
    O1 Ni1 N1 C8 . . . . -5.6(3) ?
    N2 Ni1 N1 C8 . . . . 174.6(3) ?
    O1 Ni1 N1 C9 . . . . 175.77(19) ?
    N2 Ni1 N1 C9 . . . . -4.0(2) ?
    O3 Ni1 N2 C17 . . . . 8.2(3) ?
    N1 Ni1 N2 C17 . . . . -173.2(3) ?
    O3 Ni1 N2 C14 . . . . -174.79(19) ?
    N1 Ni1 N2 C14 . . . . 3.8(2) ?
    Ni1 O1 C1 C2 . . . . -176.2(2) ?
    Ni1 O1 C1 C6 . . . . 3.6(5) ?
    O1 C1 C2 C3 . . . . -179.7(3) ?
    C6 C1 C2 C3 . . . . 0.4(5) ?
    C1 C2 C3 C4 . . . . 1.2(6) ?
    C2 C3 C4 C5 . . . . -1.1(5) ?
    C3 C4 C5 O2 . . . . -178.6(3) ?
    C3 C4 C5 C6 . . . . -0.7(5) ?
    C7 O2 C5 C4 . . . . 6.2(5) ?
    C7 O2 C5 C6 . . . . -171.8(3) ?
    O1 C1 C6 C8 . . . . -5.1(5) ?
    C2 C1 C6 C8 . . . . 174.8(3) ?
    O1 C1 C6 C5 . . . . 178.1(3) ?
    C2 C1 C6 C5 . . . . -2.1(4) ?
    C4 C5 C6 C8 . . . . -174.6(3) ?
    O2 C5 C6 C8 . . . . 3.4(4) ?
    C4 C5 C6 C1 . . . . 2.3(5) ?
    O2 C5 C6 C1 . . . . -179.7(3) ?
    C9 N1 C8 C6 . . . . -175.9(3) ?
    Ni1 N1 C8 C6 . . . . 5.6(4) ?
    C1 C6 C8 N1 . . . . 0.3(5) ?
    C5 C6 C8 N1 . . . . 177.1(3) ?
    C8 N1 C9 C10 . . . . 3.6(5) ?
    Ni1 N1 C9 C10 . . . . -177.7(3) ?
    C8 N1 C9 C14 . . . . -175.4(3) ?
    Ni1 N1 C9 C14 . . . . 3.3(3) ?
    C14 C9 C10 C11 . . . . 1.3(5) ?
    N1 C9 C10 C11 . . . . -177.6(3) ?
    C9 C10 C11 C12 . . . . -0.8(5) ?
    C9 C10 C11 C15 . . . . 179.3(3) ?
    C10 C11 C12 C13 . . . . -0.4(5) ?
    C15 C11 C12 C13 . . . . 179.5(3) ?
    C10 C11 C12 C16 . . . . 176.5(3) ?
    C15 C11 C12 C16 . . . . -3.6(5) ?
    C11 C12 C13 C14 . . . . 1.1(5) ?
    C16 C12 C13 C14 . . . . -175.8(3) ?
    C10 C9 C14 C13 . . . . -0.6(4) ?
    N1 C9 C14 C13 . . . . 178.5(3) ?
    C10 C9 C14 N2 . . . . -179.4(3) ?
    N1 C9 C14 N2 . . . . -0.3(4) ?
    C12 C13 C14 C9 . . . . -0.6(5) ?
    C12 C13 C14 N2 . . . . 177.9(3) ?
    C17 N2 C14 C9 . . . . 174.4(3) ?
    Ni1 N2 C14 C9 . . . . -2.8(3) ?
    C17 N2 C14 C13 . . . . -4.3(5) ?
    Ni1 N2 C14 C13 . . . . 178.5(3) ?
    C14 N2 C17 C18 . . . . 179.8(3) ?
    Ni1 N2 C17 C18 . . . . -3.4(5) ?
    N2 C17 C18 C23 . . . . -5.6(5) ?
    N2 C17 C18 C19 . . . . 177.4(3) ?
    C24 O4 C19 C20 . . . . -1.2(6) ?
    C24 O4 C19 C18 . . . . 179.3(4) ?
    C17 C18 C19 O4 . . . . -5.8(5) ?
    C23 C18 C19 O4 . . . . 177.2(3) ?
    C17 C18 C19 C20 . . . . 174.7(3) ?
    C23 C18 C19 C20 . . . . -2.3(5) ?
    O4 C19 C20 C21 . . . . -179.5(4) ?
    C18 C19 C20 C21 . . . . -0.1(6) ?
    C19 C20 C21 C22 . . . . 1.3(6) ?
    C20 C21 C22 C23 . . . . -0.1(5) ?
    Ni1 O3 C23 C22 . . . . -178.7(2) ?
    Ni1 O3 C23 C18 . . . . 0.8(4) ?
    C21 C22 C23 O3 . . . . 177.2(3) ?
    C21 C22 C23 C18 . . . . -2.4(5) ?
    C17 C18 C23 O3 . . . . 7.0(5) ?
    C19 C18 C23 O3 . . . . -176.0(3) ?
    C17 C18 C23 C22 . . . . -173.5(3) ?
    C19 C18 C23 C22 . . . . 3.5(5) ?
loop_
    _geom_hbond_atom_site_label_D
    _geom_hbond_atom_site_label_H
    _geom_hbond_atom_site_label_A
    _geom_hbond_site_symmetry_A
    _geom_hbond_distance_DH
    _geom_hbond_distance_HA
    _geom_hbond_distance_DA
    _geom_hbond_angle_DHA
    _geom_hbond_publ_flag
    C7 H7C O3 2_000 0.96 2.51 3.424(5) 158 y
    C21 H21 O2 4_576 0.93 2.52 3.340(4) 147 y
