# Supplementary material for: {6,6′-Dimeth­oxy-2,2′-[4,5-dimethyl-o-phenyl­enebis(nitrilo­methyl­idyne)]diphenolato}nickel(II)
Source: Acta Crystallogr Sect E Struct Rep Online. 2010 Sep 11;66(Pt 10):m1246. doi: 10.1107/S1600536810035890 (PMC2983194; doi:10.1107/S1600536810035890)
Supplement: Supplementary file 2 [file e-66-m1246-Isup2.hkl]

# 
# h,k,l, Fc-squared, Fo-squared, sigma(Fo-squared) and status flag 
# 
data_I
_shelx_title ' AS6N_0m in P2(1)/n DARK RED PLATE' 
_shelx_refln_list_code          4 
_shelx_F_calc_maximum      301.27 
_exptl_crystal_F_000       960.00 
_reflns_d_resolution_high  0.7483 
 
loop_ 
 _symmetry_equiv_pos_as_xyz 
 'x, y, z' 
 '-x+1/2, y+1/2, -z+1/2' 
 '-x, -y, -z' 
 'x-1/2, -y-1/2, z-1/2' 
 
_cell_length_a    12.8057 
_cell_length_b    12.6514 
_cell_length_c    13.0263 
_cell_angle_alpha  90.000 
_cell_angle_beta  101.730 
_cell_angle_gamma  90.000 
 
_shelx_F_squared_multiplier     1.000 
 
loop_ 
 _refln_index_h 
 _refln_index_k 
 _refln_index_l 
 _refln_F_squared_calc 
 _refln_F_squared_meas 
 _refln_F_squared_sigma 
 _refln_observed_status 
   2   0   0    13019.14    12893.47    151.33 o 
   4   0   0    16037.33    16078.87    171.53 o 
   6   0   0       30.98       29.36      9.23 o 
   8   0   0      670.63      604.66     30.28 o 
  10   0   0       15.36      108.01     22.31 o 
  12   0   0       91.85       96.02     82.94 o 
  14   0   0        2.15      -35.42     35.42 o 
  16   0   0        9.88       65.52     54.12 o 
   2   1   0      474.02      410.96      6.34 o 
   3   1   0      781.50      770.15     11.31 o 
   4   1   0     3035.41     3107.16     30.53 o 
   5   1   0      453.88      479.11     12.15 o 
   6   1   0     1029.76      954.39     27.58 o 
   7   1   0      102.77      106.58     10.78 o 
   8   1   0      941.91      977.46     25.96 o 
   9   1   0        2.45       -2.14     10.29 o 
  10   1   0      255.55      288.57     26.54 o 
  11   1   0        6.21       -2.29     16.29 o 
  12   1   0      170.00      112.32     26.23 o 
  13   1   0       29.51       19.19     27.36 o 
  14   1   0      122.09      160.10     36.27 o 
  15   1   0       18.87        9.38     30.32 o 
  16   1   0       92.20      124.83     41.07 o 
   0   2   0     6917.33     7110.24     91.57 o 
   1   2   0       55.18       51.85      2.87 o 
   2   2   0    71577.82    71249.20    490.55 o 
   3   2   0    90762.20    90508.50    609.48 o 
   4   2   0    25795.68    25756.66    191.33 o 
   5   2   0     2271.23     2362.88     27.37 o 
   6   2   0     2234.59     2171.15     31.25 o 
   7   2   0      952.42     1034.98     27.23 o 
   8   2   0       77.01       41.01      9.81 o 
   9   2   0      183.15      194.29     15.71 o 
  10   2   0       54.47       71.48     14.65 o 
  11   2   0      111.60       98.88     21.26 o 
  12   2   0        1.38       -4.32     17.91 o 
  13   2   0       40.42       64.65     30.49 o 
  14   2   0       17.35        6.10     28.04 o 
  15   2   0        0.90        4.02     32.52 o 
  16   2   0       23.12       53.16     43.88 o 
   1   3   0      107.22       94.49      4.45 o 
   2   3   0    11830.86    11858.94     94.72 o 
   3   3   0      950.44      896.71     12.72 o 
   4   3   0        3.21       -4.46      4.46 o 
   5   3   0     3527.41     3660.57     38.55 o 
   6   3   0     2916.31     2807.80     37.67 o 
   7   3   0      402.92      475.20     18.47 o 
   8   3   0      171.44      190.48     15.59 o 
   9   3   0      139.94      140.68     15.79 o 
  10   3   0      724.01      783.94     29.15 o 
  11   3   0       90.38       65.52     23.77 o 
  12   3   0      198.92      280.61     28.23 o 
  13   3   0       91.51      115.13     29.40 o 
  14   3   0      133.98      129.73     40.16 o 
  15   3   0       26.62       38.70     38.84 o 
  16   3   0       74.84       59.20     41.81 o 
   0   4   0       59.26       55.67      7.47 o 
   1   4   0       52.69       71.18      7.16 o 
   2   4   0     1653.96     1553.78     18.94 o 
   3   4   0      896.94      966.24     14.46 o 
   4   4   0     5853.65     5752.21     51.05 o 
   5   4   0    12984.25    13350.31    116.65 o 
   6   4   0     9959.21     9498.52     98.20 o 
   7   4   0     5560.92     5506.24     74.11 o 
   8   4   0     1006.69     1036.30     30.26 o 
   9   4   0     1257.39     1327.72     35.35 o 
  10   4   0       20.97       13.02     15.27 o 
  11   4   0      187.57      201.99     23.24 o 
  12   4   0        0.18        8.86     19.60 o 
  13   4   0      218.67      226.33     33.72 o 
  14   4   0        2.35        4.55     33.65 o 
  15   4   0      104.86       81.68     43.41 o 
  16   4   0       22.55       27.36     43.81 o 
   1   5   0     6553.84     6255.58     65.98 o 
   2   5   0     1424.94     1468.77     20.22 o 
   3   5   0     3253.63     2826.03     32.95 o 
   4   5   0      417.02      379.23     14.61 o 
   5   5   0      477.53      517.38     13.43 o 
   6   5   0      666.03      721.66     17.63 o 
   7   5   0     3393.50     3422.00     55.04 o 
   8   5   0       67.21       61.26     13.02 o 
   9   5   0       11.88       20.56     13.82 o 
  10   5   0     1181.10     1231.37     44.19 o 
  11   5   0      103.05       93.20     22.66 o 
  12   5   0      181.38      249.57     33.85 o 
  13   5   0       28.84      -11.00     28.96 o 
  14   5   0       69.81       69.96     38.95 o 
  15   5   0       11.21       19.06     38.41 o 
   0   6   0        9.58       12.52      6.35 o 
   1   6   0      111.35      131.33      7.63 o 
   2   6   0      782.74      779.09     18.46 o 
   3   6   0       95.58       93.96      9.22 o 
   4   6   0        0.99        1.25      6.24 o 
   5   6   0      741.13      884.23     19.78 o 
   6   6   0       54.60       30.75     10.64 o 
   7   6   0     3268.40     3208.79     53.91 o 
   8   6   0      858.88      872.10     44.16 o 
   9   6   0     2500.52     2452.32     49.05 o 
  10   6   0      369.58      394.07     26.73 o 
  11   6   0     1064.02     1117.38     58.14 o 
  12   6   0        1.32       28.54     22.50 o 
  13   6   0      208.87      320.82     36.64 o 
  14   6   0        3.42      -22.81     28.48 o 
  15   6   0       94.11      111.36     44.56 o 
   1   7   0     2696.38     2453.25     33.13 o 
   2   7   0      839.93      865.09     19.82 o 
   3   7   0     5057.19     5015.19     52.01 o 
   4   7   0      155.25      171.43     10.26 o 
   5   7   0      869.77      815.31     21.24 o 
   6   7   0      416.27      452.85     21.40 o 
   7   7   0      435.92      448.37     22.05 o 
   8   7   0      772.75      679.75     30.38 o 
   9   7   0      273.58      317.58     26.64 o 
  10   7   0       51.56       53.65     19.63 o 
  11   7   0      200.83      185.15     26.08 o 
  12   7   0       92.19       79.40     27.60 o 
  13   7   0       23.35      -13.91     24.79 o 
  14   7   0       45.32       10.91     32.79 o 
  15   7   0        3.35       -6.54     37.75 o 
   0   8   0      796.14      868.10     24.87 o 
   1   8   0      163.98      176.89     11.32 o 
   2   8   0      862.74      873.74     20.76 o 
   3   8   0      326.03      338.86     14.76 o 
   4   8   0      152.15      128.35     10.25 o 
   5   8   0      997.62     1259.44     25.08 o 
   6   8   0      114.67      132.80     15.62 o 
   7   8   0      353.27      375.42     28.38 o 
   8   8   0       76.07       94.01     17.64 o 
   9   8   0     1076.76      982.15     46.09 o 
  10   8   0       17.20      -18.06     18.06 o 
  11   8   0      372.37      443.47     43.76 o 
  12   8   0       23.70       -0.97     24.36 o 
  13   8   0      559.50      701.82     51.00 o 
  14   8   0       17.12       64.94     35.13 o 
   1   9   0     1897.32     1831.74     27.06 o 
   2   9   0        1.41        4.41      6.73 o 
   3   9   0     1795.69     1763.05     30.52 o 
   4   9   0      105.47       97.18     12.06 o 
   5   9   0     2070.69     1892.15     32.39 o 
   6   9   0      287.21      282.64     15.26 o 
   7   9   0      412.37      418.16     21.70 o 
   8   9   0        1.86      -13.26     15.17 o 
   9   9   0        4.22        7.33     17.37 o 
  10   9   0       40.29        0.69     18.50 o 
  11   9   0        0.47       23.14     22.37 o 
  12   9   0       21.71       15.73     27.33 o 
  13   9   0       65.43       19.87     30.32 o 
  14   9   0       19.25      -13.95     34.12 o 
   0  10   0     1740.17     1781.53     52.83 o 
   1  10   0       69.79       47.52      9.35 o 
   2  10   0      387.02      347.12     14.02 o 
   3  10   0     1052.12     1013.29     24.75 o 
   4  10   0      214.13      233.79     19.56 o 
   5  10   0      142.05      195.59     14.43 o 
   6  10   0      458.26      421.24     22.65 o 
   7  10   0      247.19      248.67     19.05 o 
   8  10   0       41.74       29.79     17.38 o 
   9  10   0      146.79      132.64     23.00 o 
  10  10   0       97.47       96.62     25.42 o 
  11  10   0      192.69      196.51     43.23 o 
  12  10   0       16.53       18.47     31.05 o 
  13  10   0      146.74      184.36     49.23 o 
   1  11   0     1221.07     1234.25     35.82 o 
   2  11   0       21.76        6.35      8.94 o 
   3  11   0      384.01      378.41     20.96 o 
   4  11   0      218.71      220.68     18.33 o 
   5  11   0      233.69      270.65     20.36 o 
   6  11   0       83.13       61.62     15.60 o 
   7  11   0      169.92      166.20     21.42 o 
   8  11   0      169.50      154.46     23.14 o 
   9  11   0      119.87       99.72     22.98 o 
  10  11   0       40.38       51.87     22.48 o 
  11  11   0        6.66      -20.38     22.87 o 
  12  11   0        4.06       54.96     30.40 o 
   0  12   0     1577.16     1576.57     50.88 o 
   1  12   0       10.60       18.43     11.97 o 
   2  12   0      490.29      491.85     21.34 o 
   3  12   0        3.34       18.16     12.92 o 
   4  12   0      674.79      679.37     36.41 o 
   5  12   0      100.22       97.23     17.19 o 
   6  12   0       77.72       66.35     19.24 o 
   7  12   0      121.06      140.34     19.68 o 
   8  12   0      130.97       83.26     21.57 o 
   9  12   0       23.71        7.21     21.66 o 
  10  12   0       80.84       97.25     31.47 o 
  11  12   0       48.55       40.48     26.98 o 
   1  13   0       73.02       49.23     14.20 o 
   2  13   0      232.99      248.85     19.44 o 
   3  13   0      130.27      116.05     17.96 o 
   4  13   0       22.60        6.78     15.12 o 
   5  13   0       14.79       -2.10     15.52 o 
   6  13   0      100.94      113.15     19.05 o 
   7  13   0       86.00       97.93     20.65 o 
   8  13   0       38.62       59.27     21.78 o 
   9  13   0        0.76       17.22     22.55 o 
  10  13   0      147.59      157.00     37.37 o 
   0  14   0      458.06      455.07     36.18 o 
   1  14   0        1.88      -13.41     13.41 o 
   2  14   0      509.06      500.61     27.36 o 
   3  14   0        4.18      -15.09     15.09 o 
   4  14   0      380.01      380.74     35.88 o 
   5  14   0        0.05       -8.07     16.83 o 
   6  14   0      226.12      252.52     25.66 o 
   7  14   0       11.93       25.46     22.85 o 
   8  14   0       44.57       56.60     26.03 o 
   9  14   0       11.69      -26.41     26.41 o 
   1  15   0        6.11       17.67     15.40 o 
   2  15   0        0.16      -12.27     21.79 o 
   3  15   0        0.14      -16.50     18.34 o 
   4  15   0       32.24       34.18     20.11 o 
   5  15   0       24.91       19.23     19.62 o 
   6  15   0      109.85      118.12     25.11 o 
   7  15   0       22.51       -7.91     23.74 o 
   0  16   0      277.93      249.78     38.80 o 
   1  16   0        0.02        3.31     23.19 o 
   2  16   0      136.02      153.75     26.03 o 
   3  16   0        0.22       -3.95     21.56 o 
   4  16   0      196.44      211.46     33.80 o 
   5  16   0       15.91       20.29     22.78 o 
 -15   0   1      223.75      279.64     62.80 o 
 -13   0   1       29.08       22.37     39.27 o 
 -11   0   1        6.87        1.24     25.85 o 
  -9   0   1     1069.49     1049.37     35.52 o 
  -7   0   1     1237.79     1206.46     27.60 o 
  -5   0   1     1746.07     1824.31     34.55 o 
  -3   0   1    13850.99    13512.65    172.97 o 
  -1   0   1    28591.14    27497.60    446.96 o 
   1   0   1    17550.51    17007.36    196.77 o 
   3   0   1    10027.17     9407.70    108.57 o 
   5   0   1       16.48      219.41     25.21 o 
   7   0   1      125.11      131.98     18.40 o 
   9   0   1      252.85      247.38     26.04 o 
  11   0   1      561.74      603.57     52.80 o 
  13   0   1      381.04      367.18     61.27 o 
  15   0   1      102.70       72.38     51.65 o 
 -16   1   1       12.22       76.42     38.27 o 
 -15   1   1        1.17       26.54     32.60 o 
 -14   1   1       57.91       67.33     31.76 o 
 -13   1   1       71.06       80.88     29.67 o 
 -12   1   1        2.16      -17.60     21.74 o 
 -11   1   1      332.06      370.14     23.79 o 
 -10   1   1      876.46      880.62     40.76 o 
  -9   1   1      243.41      301.37     15.37 o 
  -8   1   1      175.51      160.39     12.00 o 
  -7   1   1     1746.30     1803.43     31.80 o 
  -6   1   1        8.90        1.88      6.25 o 
  -5   1   1      536.41      508.46     16.31 o 
  -4   1   1     3933.66     4146.32     41.23 o 
  -3   1   1       20.10       18.41      5.25 o 
  -2   1   1    16571.95    16253.75    134.33 o 
  -1   1   1    10516.58    10302.46     87.74 o 
   0   1   1     1128.12     1060.61     11.06 o 
   1   1   1     6175.44     6079.42     53.37 o 
   2   1   1    11323.66    11288.58     94.92 o 
   3   1   1     7513.80     7018.27     60.52 o 
   4   1   1     1090.42     1086.38     17.32 o 
   5   1   1     1533.03     1408.38     21.35 o 
   6   1   1        7.17        9.20      6.62 o 
   7   1   1     4019.30     3809.27     49.93 o 
   8   1   1       20.96       21.64     10.56 o 
   9   1   1     1837.39     1808.37     41.42 o 
  10   1   1       35.77       36.89     16.54 o 
  11   1   1      436.55      555.48     41.05 o 
  12   1   1       12.89       53.46     24.70 o 
  13   1   1      290.79      290.72     66.72 o 
  14   1   1        3.63      -17.47     28.65 o 
  15   1   1       19.56      -28.22     28.22 o 
  16   1   1       17.95       35.21     50.57 o 
 -16   2   1       11.80        3.93     39.53 o 
 -15   2   1       41.51       63.13     34.35 o 
 -14   2   1       21.00       10.31     28.76 o 
 -13   2   1      247.27      265.30     39.41 o 
 -12   2   1       16.99       42.32     24.24 o 
 -11   2   1      688.23      626.24     44.62 o 
 -10   2   1       51.19       47.80     15.24 o 
  -9   2   1       90.84       61.78     10.16 o 
  -8   2   1     1075.70     1216.50     30.58 o 
  -7   2   1      293.31      221.78     12.42 o 
  -6   2   1       10.59        9.55      7.20 o 
  -5   2   1     6186.46     6453.68     59.21 o 
  -4   2   1     1820.62     1772.11     20.14 o 
  -3   2   1       16.62        7.21      4.92 o 
  -2   2   1      593.00      593.12      9.68 o 
  -1   2   1     9962.90     9996.51     79.87 o 
   0   2   1        5.15       -0.61      2.88 o 
   1   2   1     4170.86     4235.35     44.46 o 
   2   2   1    21746.53    21274.09    160.68 o 
   3   2   1    23889.52    24173.99    174.22 o 
   4   2   1     4829.03     4832.38     42.73 o 
   5   2   1      230.74      385.54     12.28 o 
   6   2   1     1288.98     1221.68     22.42 o 
   7   2   1      109.02      117.73     10.33 o 
   8   2   1      594.79      583.95     22.73 o 
   9   2   1      695.49      713.75     25.10 o 
  10   2   1      106.67      189.00     17.91 o 
  11   2   1      239.66      246.01     26.96 o 
  12   2   1       59.32        4.72     23.85 o 
  13   2   1      270.60      213.62     47.00 o 
  14   2   1        2.38      -26.76     26.76 o 
  15   2   1      149.11      199.56     54.44 o 
  16   2   1        4.37        6.84     43.35 o 
 -16   3   1       35.86       15.87     39.21 o 
 -15   3   1       51.35       22.35     37.01 o 
 -14   3   1      386.98      471.31     49.35 o 
 -13   3   1       28.44       20.96     23.98 o 
 -12   3   1      349.87      368.00     31.03 o 
 -11   3   1       42.22       44.92     18.32 o 
 -10   3   1      521.46      591.38     26.39 o 
  -9   3   1      100.60      110.55     15.67 o 
  -8   3   1        3.30       -9.80      9.80 o 
  -7   3   1      176.09      219.78     14.29 o 
  -6   3   1       10.47       -4.25      7.05 o 
  -5   3   1     7348.48     7943.00     73.40 o 
  -4   3   1     9168.72     8905.02     77.23 o 
  -3   3   1     4169.97     4181.40     38.94 o 
  -2   3   1     1829.12     1804.56     22.42 o 
  -1   3   1     2293.95     2109.16     19.66 o 
   0   3   1     1038.29     1103.57     12.79 o 
   1   3   1       69.91       75.40      5.56 o 
   2   3   1      930.85      995.62     14.66 o 
   3   3   1     6171.30     5971.82     52.93 o 
   4   3   1      438.49      503.71     13.30 o 
   5   3   1    11667.87    11460.70    104.84 o 
   6   3   1      271.65      282.26     13.01 o 
   7   3   1     1265.63     1261.91     26.41 o 
   8   3   1        1.98       -2.33     10.44 o 
   9   3   1      935.44      886.54     29.84 o 
  10   3   1        4.10        4.31     13.56 o 
  11   3   1      475.05      500.31     39.29 o 
  12   3   1      147.73      162.10     29.21 o 
  13   3   1       73.56       70.09     27.00 o 
  14   3   1       25.07       15.01     33.86 o 
  15   3   1       37.07       40.29     43.10 o 
  16   3   1       10.47      -14.10     40.61 o 
 -16   4   1       56.08       72.61     42.57 o 
 -15   4   1       12.94       24.10     38.92 o 
 -14   4   1        7.82       37.56     35.67 o 
 -13   4   1      167.39      158.20     41.64 o 
 -12   4   1        1.48        6.34     20.11 o 
 -11   4   1      566.10      613.86     31.84 o 
 -10   4   1       94.67       82.49     16.70 o 
  -9   4   1      570.17      551.26     22.98 o 
  -8   4   1       52.95       55.67     11.89 o 
  -7   4   1     1957.08     1913.71     29.52 o 
  -6   4   1        7.50       27.82      7.36 o 
  -5   4   1     6471.83     7593.01     70.83 o 
  -4   4   1      153.27      175.52      7.91 o 
  -3   4   1     6359.28     6010.64     53.48 o 
  -2   4   1       38.49       18.47      4.47 o 
  -1   4   1      885.00      863.14     11.19 o 
   0   4   1        8.42        4.83      4.06 o 
   1   4   1     2246.56     2245.15     25.75 o 
   2   4   1     3659.63     3634.57     39.47 o 
   3   4   1        0.53       -0.29      4.98 o 
   4   4   1     2983.72     2845.91     31.92 o 
   5   4   1     4461.12     4559.24     49.33 o 
   6   4   1    14366.82    14355.65    147.46 o 
   7   4   1     1208.27     1282.84     29.74 o 
   8   4   1     1466.51     1412.02     37.30 o 
   9   4   1      138.79      143.82     16.08 o 
  10   4   1      858.58      882.13     52.03 o 
  11   4   1       31.87       14.94     17.62 o 
  12   4   1       41.34       27.87     20.97 o 
  13   4   1       65.45       37.90     29.16 o 
  14   4   1       18.89       14.99     34.57 o 
  15   4   1       82.24       97.12     43.80 o 
  16   4   1        8.30       -4.00     42.31 o 
 -16   5   1       81.20       76.50     45.40 o 
 -15   5   1        3.95       27.12     38.72 o 
 -14   5   1      249.93      137.10     42.48 o 
 -13   5   1      100.61       56.25     26.51 o 
 -12   5   1      451.68      517.06     36.23 o 
 -11   5   1      388.77      411.12     27.99 o 
 -10   5   1      239.71      337.18     24.43 o 
  -9   5   1        0.05        7.63     12.51 o 
  -8   5   1     3575.75     3564.53     51.95 o 
  -7   5   1      609.36      609.11     18.23 o 
  -6   5   1     2289.70     2238.58     32.30 o 
  -5   5   1      326.43      344.32     11.83 o 
  -4   5   1       55.02       24.13      6.10 o 
  -3   5   1      794.83      763.36     17.77 o 
  -2   5   1      821.87      821.24     13.65 o 
  -1   5   1       72.97       79.17      5.33 o 
   0   5   1     1274.31     1324.23     18.56 o 
   1   5   1     2382.35     2234.51     35.68 o 
   2   5   1      577.05      680.16     20.20 o 
   3   5   1      624.77      674.90     16.18 o 
   4   5   1       75.97       87.74      7.95 o 
   5   5   1     1804.65     1831.57     28.79 o 
   6   5   1       17.90       16.22      6.87 o 
   7   5   1     1825.50     1812.58     36.97 o 
   8   5   1      776.09      783.91     25.55 o 
   9   5   1      853.98      891.71     32.31 o 
  10   5   1      283.87      328.90     32.97 o 
  11   5   1       50.16       57.04     19.45 o 
  12   5   1       76.64        3.37     21.80 o 
  13   5   1       35.46        5.99     27.02 o 
  14   5   1      106.70      119.61     41.78 o 
  15   5   1        1.64      -16.18     37.81 o 
 -15   6   1        0.44        2.67     35.41 o 
 -14   6   1       63.54       41.41     32.54 o 
 -13   6   1        9.13       26.37     24.91 o 
 -12   6   1       65.98       82.51     25.89 o 
 -11   6   1      196.08      188.27     24.86 o 
 -10   6   1       48.62       76.04     17.99 o 
  -9   6   1       10.54      -12.43     12.43 o 
  -8   6   1     2923.57     2888.02     42.88 o 
  -7   6   1      195.57      212.39     13.69 o 
  -6   6   1      270.91      302.75     15.30 o 
  -5   6   1     1151.23     1176.22     22.71 o 
  -4   6   1     1478.53     1403.58     24.33 o 
  -3   6   1     1446.86     1801.33     23.37 o 
  -2   6   1     1035.60     1231.73     18.93 o 
  -1   6   1      154.16      204.69      7.87 o 
   0   6   1     2549.59     2576.56     36.33 o 
   1   6   1      116.21      126.29      9.04 o 
   2   6   1      593.85      521.35     16.38 o 
   3   6   1       67.82       87.19      7.91 o 
   4   6   1     2662.49     2605.79     38.11 o 
   5   6   1       30.59       50.03      9.30 o 
   6   6   1     2122.56     2102.58     35.35 o 
   7   6   1       38.71       51.18      9.65 o 
   8   6   1     3325.82     3157.86     51.78 o 
   9   6   1     1464.98     1435.88     38.81 o 
  10   6   1     1866.47     1853.45     51.75 o 
  11   6   1        9.85      -19.05     19.05 o 
  12   6   1      233.52      153.44     42.74 o 
  13   6   1        9.47      -22.39     22.39 o 
  14   6   1       67.72       59.10     33.80 o 
  15   6   1       28.84       50.76     42.82 o 
 -15   7   1       27.73       38.60     41.17 o 
 -14   7   1       33.27        5.55     35.91 o 
 -13   7   1       11.69       10.08     24.96 o 
 -12   7   1      431.21      468.93     40.67 o 
 -11   7   1        6.33       16.05     19.74 o 
 -10   7   1     1860.70     1787.95     52.10 o 
  -9   7   1      131.73      114.99     16.91 o 
  -8   7   1     2042.53     2046.49     40.32 o 
  -7   7   1       12.52        3.39     10.15 o 
  -6   7   1     1366.85     1410.81     29.64 o 
  -5   7   1      151.18      181.51     12.04 o 
  -4   7   1     2176.12     2161.27     29.73 o 
  -3   7   1       25.26       33.86      6.50 o 
  -2   7   1      466.69      418.12     12.43 o 
  -1   7   1     1508.78     1535.60     21.59 o 
   0   7   1     1014.73     1038.45     18.65 o 
   1   7   1      126.85      124.80     10.75 o 
   2   7   1     1132.33     1213.69     24.16 o 
   3   7   1      349.19      389.17     17.23 o 
   4   7   1       33.19       10.28      7.58 o 
   5   7   1       42.11       31.51      8.98 o 
   6   7   1        3.14       -9.57      9.57 o 
   7   7   1      162.60      174.29     14.48 o 
   8   7   1      624.46      626.41     29.40 o 
   9   7   1       75.91       37.92     18.32 o 
  10   7   1      276.81      331.35     27.98 o 
  11   7   1       56.97       27.49     25.77 o 
  12   7   1      504.08      473.86     39.83 o 
  13   7   1       20.81        5.95     27.25 o 
  14   7   1      102.29      158.56     39.29 o 
  15   7   1        0.03        0.00     71.76 o 
 -14   8   1       74.90       47.26     30.22 o 
 -13   8   1       22.33       42.79     30.31 o 
 -12   8   1       33.96      -19.57     23.33 o 
 -11   8   1      357.82      344.40     31.73 o 
 -10   8   1        6.46       17.50     18.14 o 
  -9   8   1       12.19        5.97     16.09 o 
  -8   8   1       50.39       43.42     14.96 o 
  -7   8   1       79.48      106.86     13.59 o 
  -6   8   1      586.90      618.72     21.84 o 
  -5   8   1      219.86      225.55     12.17 o 
  -4   8   1      841.53      846.29     19.89 o 
  -3   8   1      169.38      189.51     11.55 o 
  -2   8   1     1501.56     1449.10     23.25 o 
  -1   8   1      166.54      172.95      8.99 o 
   0   8   1      152.04      109.28      9.46 o 
   1   8   1      989.96     1078.33     27.75 o 
   2   8   1     1406.98     1318.55     35.96 o 
   3   8   1      135.11      143.41     10.21 o 
   4   8   1      987.04      966.62     26.46 o 
   5   8   1        8.32       37.84      9.47 o 
   6   8   1      708.93      653.30     31.96 o 
   7   8   1        6.07       28.69     12.53 o 
   8   8   1      521.38      478.23     26.86 o 
   9   8   1        1.14      -17.58     17.58 o 
  10   8   1      706.58      680.29     36.61 o 
  11   8   1      170.17      161.03     26.34 o 
  12   8   1      900.40      939.51     71.37 o 
  13   8   1      101.48       42.41     29.07 o 
  14   8   1       71.16       54.79     44.39 o 
 -14   9   1      162.64       74.61     49.10 o 
 -13   9   1        1.78      -22.65     31.51 o 
 -12   9   1      196.28      148.41     45.67 o 
 -11   9   1       10.50      -14.84     20.35 o 
 -10   9   1      628.27      617.12     58.71 o 
  -9   9   1       25.62       -0.30     16.98 o 
  -8   9   1      666.01      665.77     30.74 o 
  -7   9   1      472.57      416.42     19.76 o 
  -6   9   1     1744.64     1715.32     29.95 o 
  -5   9   1      240.38      262.73     13.20 o 
  -4   9   1     1912.53     1866.71     33.82 o 
  -3   9   1      159.13      186.06     12.39 o 
  -2   9   1     1063.81     1086.38     21.70 o 
  -1   9   1      524.94      525.58     15.27 o 
   0   9   1     1126.14     1185.95     24.14 o 
   1   9   1       10.67        6.67      7.18 o 
   2   9   1      170.33      157.50     21.05 o 
   3   9   1      286.75      332.24     15.90 o 
   4   9   1      474.22      478.43     17.86 o 
   5   9   1      509.41      526.61     19.25 o 
   6   9   1       65.69       43.43     11.47 o 
   7   9   1      105.07      140.44     15.89 o 
   8   9   1       35.87       26.56     15.50 o 
   9   9   1       65.74       76.01     19.58 o 
  10   9   1      283.80      277.11     27.51 o 
  11   9   1        6.19        0.78     21.77 o 
  12   9   1      203.95      279.13     35.88 o 
  13   9   1        4.96      -41.97     41.97 o 
 -13  10   1       40.23        3.19     32.92 o 
 -12  10   1        3.19        9.11     28.73 o 
 -11  10   1       24.71       26.23     26.58 o 
 -10  10   1       35.08       61.79     23.83 o 
  -9  10   1       32.59       27.26     20.30 o 
  -8  10   1       35.39       77.49     18.09 o 
  -7  10   1      423.94      435.73     24.31 o 
  -6  10   1       42.47       49.52     13.66 o 
  -5  10   1      481.19      497.34     22.94 o 
  -4  10   1      276.84      304.26     16.10 o 
  -3  10   1       70.67       87.63     11.28 o 
  -2  10   1      993.23     1029.83     27.01 o 
  -1  10   1      152.35      157.11     11.16 o 
   0  10   1      751.60      797.21     18.84 o 
   1  10   1      130.31      147.97     15.62 o 
   2  10   1      484.50      476.52     18.54 o 
   3  10   1      160.86      186.79     17.08 o 
   4  10   1      212.32      200.25     16.40 o 
   5  10   1       58.73       85.71     12.75 o 
   6  10   1      415.44      409.75     20.49 o 
   7  10   1        0.23       -7.99     12.88 o 
   8  10   1      416.11      407.16     26.45 o 
   9  10   1        2.10      -17.98     17.98 o 
  10  10   1       69.36       87.06     26.74 o 
  11  10   1        7.64      -13.52     24.67 o 
  12  10   1       32.24       54.84     31.68 o 
  13  10   1       55.70       62.58     35.95 o 
 -12  11   1       49.37       37.58     32.70 o 
 -11  11   1       22.03       30.75     25.08 o 
 -10  11   1      146.04      163.74     26.39 o 
  -9  11   1        3.46       20.81     20.50 o 
  -8  11   1      220.83      203.71     23.26 o 
  -7  11   1       67.14       80.68     17.91 o 
  -6  11   1      324.44      325.55     21.87 o 
  -5  11   1      312.21      320.81     22.01 o 
  -4  11   1     1068.06      999.15     43.59 o 
  -3  11   1      451.90      439.09     22.20 o 
  -2  11   1      477.84      480.22     20.65 o 
  -1  11   1     1289.06     1289.85     28.18 o 
   0  11   1      314.84      335.19     15.11 o 
   1  11   1      650.72      657.06     21.29 o 
   2  11   1      199.78      223.59     16.15 o 
   3  11   1      689.99      696.58     28.92 o 
   4  11   1       61.69       45.43     15.19 o 
   5  11   1       84.80       96.84     14.70 o 
   6  11   1        0.49        5.13     13.74 o 
   7  11   1      621.11      651.20     28.97 o 
   8  11   1        0.29       -3.11     17.20 o 
   9  11   1      202.08      236.75     26.81 o 
  10  11   1        1.67      -17.48     21.39 o 
  11  11   1        8.99       15.14     25.00 o 
  12  11   1      140.09       91.81     32.56 o 
 -11  12   1      171.56      147.88     34.45 o 
 -10  12   1       22.68       14.53     23.22 o 
  -9  12   1      167.33      139.01     25.56 o 
  -8  12   1        1.82      -18.27     18.27 o 
  -7  12   1      219.99      230.24     29.58 o 
  -6  12   1      137.08      139.24     24.06 o 
  -5  12   1      222.91      268.60     22.41 o 
  -4  12   1       57.26       35.56     14.79 o 
  -3  12   1      649.70      630.56     27.48 o 
  -2  12   1       57.03       68.37     16.33 o 
  -1  12   1      199.79      184.06     15.76 o 
   0  12   1      331.23      349.94     22.85 o 
   1  12   1       24.66       14.02     10.82 o 
   2  12   1      230.61      252.87     17.76 o 
   3  12   1      126.57      121.75     18.20 o 
   4  12   1      101.80       88.40     15.63 o 
   5  12   1        6.03        1.06     12.96 o 
   6  12   1      167.86      152.16     18.25 o 
   7  12   1        0.43       11.63     16.54 o 
   8  12   1        2.31       15.30     18.80 o 
   9  12   1        6.66       -0.95     20.16 o 
  10  12   1       35.93       39.60     24.68 o 
  11  12   1       64.58       41.56     27.62 o 
 -10  13   1        1.22        0.79     24.56 o 
  -9  13   1        0.94      -10.28     23.10 o 
  -8  13   1      119.09       75.65     22.87 o 
  -7  13   1       25.74       12.08     17.67 o 
  -6  13   1       43.05       39.39     17.49 o 
  -5  13   1      207.64      215.88     21.92 o 
  -4  13   1       25.76       48.53     16.08 o 
  -3  13   1      201.05      239.46     26.99 o 
  -2  13   1      143.66      140.94     17.51 o 
  -1  13   1      683.02      672.69     26.00 o 
   0  13   1      120.70      128.64     18.72 o 
   1  13   1      653.77      697.12     25.26 o 
   2  13   1      123.83      111.65     15.81 o 
   3  13   1      749.15      738.49     41.00 o 
   4  13   1       12.47       24.08     14.70 o 
   5  13   1      533.64      526.06     25.45 o 
   6  13   1        0.32        0.53     15.22 o 
   7  13   1       79.97       51.78     19.49 o 
   8  13   1       12.43        6.34     19.92 o 
   9  13   1      243.33      289.19     30.09 o 
  10  13   1       33.84       36.17     26.90 o 
  -9  14   1      196.65      212.11     29.71 o 
  -8  14   1        8.06      -20.95     20.95 o 
  -7  14   1      240.00      292.15     28.40 o 
  -6  14   1        1.52       -0.44     17.81 o 
  -5  14   1      199.90      203.01     33.89 o 
  -4  14   1       51.71       35.44     17.48 o 
  -3  14   1      126.36      124.69     19.18 o 
  -2  14   1       71.41       79.55     17.30 o 
  -1  14   1      209.98      197.40     18.95 o 
   0  14   1        2.73       11.21     21.53 o 
   1  14   1      132.59      143.72     16.62 o 
   2  14   1       13.85       12.40     17.25 o 
   3  14   1        1.64       -1.52     17.06 o 
   4  14   1        9.07       20.88     18.16 o 
   5  14   1        7.62       -9.86     17.11 o 
   6  14   1        0.44      -18.00     19.26 o 
   7  14   1        0.26        7.11     21.14 o 
   8  14   1        3.92       -4.33     24.11 o 
   9  14   1       98.77      150.21     33.41 o 
  -7  15   1        0.38      -23.32     25.70 o 
  -6  15   1        3.66      -16.64     20.94 o 
  -5  15   1       68.30       68.70     23.46 o 
  -4  15   1        1.90        0.79     20.43 o 
  -3  15   1       86.68       66.31     19.23 o 
  -2  15   1       13.73        5.34     16.56 o 
  -1  15   1      220.60      206.06     20.51 o 
   0  15   1        2.28       13.95     16.83 o 
   1  15   1      291.53      305.64     24.75 o 
   2  15   1        1.57      -10.70     18.24 o 
   3  15   1      400.71      486.64     31.98 o 
   4  15   1       28.32        4.03     20.15 o 
   5  15   1      416.98      407.96     30.34 o 
   6  15   1        0.07      -15.65     20.39 o 
   7  15   1      333.80      323.61     34.10 o 
  -5  16   1      128.98      201.27     29.09 o 
  -4  16   1        7.04       38.31     22.42 o 
  -3  16   1      113.43      122.99     24.53 o 
  -2  16   1        1.12      -14.31     23.49 o 
  -1  16   1       20.13       29.31     23.68 o 
   0  16   1        0.36      -17.14     17.14 o 
   1  16   1        0.51      -24.49     24.94 o 
   2  16   1       34.06       21.98     21.16 o 
   3  16   1       40.44        8.01     21.02 o 
   4  16   1       29.31       37.74     23.34 o 
   5  16   1       22.88       42.65     48.81 o 
 -16   0   2      131.90      154.35     57.85 o 
 -14   0   2       83.02      112.04     48.69 o 
 -12   0   2       47.62      -26.38     31.55 o 
 -10   0   2      520.21      572.74     25.77 o 
  -8   0   2       10.37       10.41      9.89 o 
  -6   0   2      803.72      860.68     30.54 o 
  -4   0   2      860.65      850.16     23.79 o 
  -2   0   2        7.74        2.02      3.80 o 
   0   0   2    28440.50    29748.65    364.11 o 
   2   0   2    15002.38    14406.78    171.40 o 
   4   0   2     2534.46     2419.34     38.62 o 
   6   0   2     3075.57     2988.07     50.90 o 
   8   0   2     2731.81     2604.70     65.44 o 
  10   0   2      812.61      871.25     51.71 o 
  12   0   2      901.84     1013.59     89.27 o 
  14   0   2      294.07      367.19     65.56 o 
  16   0   2       94.55       60.69     54.67 o 
 -16   1   2      101.24      162.60     41.69 o 
 -15   1   2       17.71       -8.54     30.83 o 
 -14   1   2      132.05      113.99     35.18 o 
 -13   1   2       45.83       36.87     29.74 o 
 -12   1   2      630.25      659.41     40.77 o 
 -11   1   2       44.28       36.07     13.16 o 
 -10   1   2      665.29      629.80     18.22 o 
  -9   1   2      476.70      473.51     15.15 o 
  -8   1   2     3228.09     3144.83     45.09 o 
  -7   1   2     1166.02     1198.20     26.92 o 
  -6   1   2     3060.75     2992.11     46.07 o 
  -5   1   2       17.58       28.63      6.48 o 
  -4   1   2     3157.22     2954.00     32.38 o 
  -3   1   2       77.92       75.58      6.53 o 
  -2   1   2     8486.81     8306.20     76.77 o 
  -1   1   2     2437.69     2390.57     22.72 o 
   0   1   2      319.62      322.55      6.19 o 
   1   1   2     2142.23     2095.30     24.70 o 
   2   1   2     6383.50     6258.21     57.78 o 
   3   1   2       15.65       11.11      4.90 o 
   4   1   2      199.26      220.40      9.01 o 
   5   1   2        0.46       17.01      5.99 o 
   6   1   2      323.05      324.52     13.49 o 
   7   1   2       76.68      126.54     15.37 o 
   8   1   2      159.50      136.98     12.61 o 
   9   1   2       33.12       14.08     13.23 o 
  10   1   2       10.84       55.69     16.86 o 
  11   1   2      148.02      110.64     23.79 o 
  12   1   2       16.55       12.66     23.27 o 
  13   1   2       18.43       42.21     28.88 o 
  14   1   2       41.64      -22.52     28.87 o 
  15   1   2       28.12      -19.25     32.86 o 
  16   1   2        7.27      -10.11     40.69 o 
 -16   2   2      110.11      114.41     40.37 o 
 -15   2   2       83.80       69.85     37.53 o 
 -14   2   2      403.93      393.72     46.68 o 
 -13   2   2       12.93        6.01     25.72 o 
 -12   2   2      111.17      125.34     22.35 o 
 -11   2   2      233.15      199.22     19.79 o 
 -10   2   2       22.58       11.96     11.49 o 
  -9   2   2        1.81        9.20     10.00 o 
  -8   2   2       33.11       38.40      9.85 o 
  -7   2   2      692.35      697.62     19.79 o 
  -6   2   2        0.09       -6.88      6.88 o 
  -5   2   2      138.30      217.44     12.41 o 
  -4   2   2       65.14       63.37      7.09 o 
  -3   2   2    11892.51    11955.03    106.00 o 
  -2   2   2    10084.05    10147.92     89.11 o 
  -1   2   2     3128.94     3178.23     27.73 o 
   0   2   2       18.91       18.83      3.51 o 
   1   2   2      238.97      236.25      7.04 o 
   2   2   2     7737.26     7371.78     62.83 o 
   3   2   2      340.37      322.70      9.20 o 
   4   2   2     5593.52     5361.00     55.20 o 
   5   2   2       96.36      223.58     16.69 o 
   6   2   2     2701.22     2605.36     37.55 o 
   7   2   2       82.13       80.49     14.60 o 
   8   2   2     1989.18     1970.63     36.89 o 
   9   2   2       81.14       92.42     16.36 o 
  10   2   2      716.05      830.56     38.23 o 
  11   2   2        0.64       -6.01     20.23 o 
  12   2   2      830.56      886.42     51.81 o 
  13   2   2        2.81       13.68     29.32 o 
  14   2   2       33.79       58.74     32.94 o 
  15   2   2      143.78       72.00     41.52 o 
  16   2   2       67.71      117.13     49.37 o 
 -16   3   2       40.68       40.15     42.99 o 
 -15   3   2       14.03       73.77     34.81 o 
 -14   3   2      134.87      156.99     36.51 o 
 -13   3   2       45.21       33.36     25.64 o 
 -12   3   2      425.53      474.69     35.08 o 
 -11   3   2      107.87      121.77     18.76 o 
 -10   3   2      563.10      577.81     24.44 o 
  -9   3   2      322.35      352.57     18.75 o 
  -8   3   2     1004.98      958.08     24.09 o 
  -7   3   2     1675.78     1677.13     29.13 o 
  -6   3   2     1224.94     1069.89     21.50 o 
  -5   3   2      890.12     1153.10     20.30 o 
  -4   3   2     7475.77     7223.01     66.74 o 
  -3   3   2     1183.44     1232.75     17.77 o 
  -2   3   2     2048.39     2065.17     22.10 o 
  -1   3   2       46.50       48.88      4.73 o 
   0   3   2     3973.56     4280.99     41.00 o 
   1   3   2      987.55      947.95     14.84 o 
   2   3   2      304.04      263.70     12.59 o 
   3   3   2      223.01      203.89      9.84 o 
   4   3   2      550.19      575.97     12.48 o 
   5   3   2      404.92      454.51     11.79 o 
   6   3   2      422.73      371.62     15.68 o 
   7   3   2      834.68      863.03     27.54 o 
   8   3   2      138.67      169.26     13.61 o 
   9   3   2      332.65      328.29     23.37 o 
  10   3   2        8.26       11.34     15.90 o 
  11   3   2      235.52      245.92     28.46 o 
  12   3   2       29.67        1.86     26.28 o 
  13   3   2       87.47       88.18     28.63 o 
  14   3   2        3.75       38.40     36.11 o 
  15   3   2        1.11      -23.49     38.90 o 
 -16   4   2       24.86       58.01     42.27 o 
 -15   4   2      119.77      146.78     46.59 o 
 -14   4   2      118.55      168.65     38.01 o 
 -13   4   2      387.84      422.54     35.09 o 
 -12   4   2      288.90      291.42     29.51 o 
 -11   4   2      600.05      648.71     33.71 o 
 -10   4   2      189.02      200.61     22.16 o 
  -9   4   2      597.96      626.45     20.55 o 
  -8   4   2      120.46      146.64     12.60 o 
  -7   4   2     1425.90     1416.48     27.29 o 
  -6   4   2     2683.89     2788.96     37.79 o 
  -5   4   2     2151.34     2716.46     38.52 o 
  -4   4   2      291.37      294.36     10.69 o 
  -3   4   2     2380.75     2167.77     25.65 o 
  -2   4   2      739.57      794.70     14.23 o 
  -1   4   2     4581.13     4559.96     45.75 o 
   0   4   2     1928.02     2083.70     24.34 o 
   1   4   2     2677.79     2604.56     34.06 o 
   2   4   2      596.67      545.09     12.26 o 
   3   4   2     3542.49     3410.94     37.75 o 
   4   4   2     2510.07     2434.31     29.78 o 
   5   4   2     1168.05     1188.37     19.05 o 
   6   4   2     1041.34     1020.65     21.38 o 
   7   4   2      106.12      110.37     12.61 o 
   8   4   2      851.70      930.66     27.81 o 
   9   4   2      364.37      412.37     28.41 o 
  10   4   2      512.86      563.94     29.90 o 
  11   4   2      136.34      151.97     25.48 o 
  12   4   2        1.72      -11.69     21.71 o 
  13   4   2        5.35       19.00     28.57 o 
  14   4   2      212.09      321.37     53.69 o 
  15   4   2        3.97        2.06     38.02 o 
 -16   5   2       19.48       13.22     41.37 o 
 -15   5   2       33.70        0.04     35.62 o 
 -14   5   2       78.05       34.00     35.69 o 
 -13   5   2       20.17       43.25     24.87 o 
 -12   5   2       21.50       25.14     21.28 o 
 -11   5   2       73.55       50.07     16.56 o 
 -10   5   2      440.48      441.95     24.16 o 
  -9   5   2      277.38      290.37     16.91 o 
  -8   5   2      365.06      352.11     16.47 o 
  -7   5   2      184.17      227.39     14.49 o 
  -6   5   2      861.00      938.13     24.88 o 
  -5   5   2       82.44      113.15      9.96 o 
  -4   5   2      283.43      282.76     10.63 o 
  -3   5   2        1.27        5.84      5.17 o 
  -2   5   2     1845.81     1833.38     24.34 o 
  -1   5   2     2804.13     2859.57     34.43 o 
   0   5   2     2231.38     2301.82     31.02 o 
   1   5   2      917.00      884.56     21.46 o 
   2   5   2     1245.87     1225.01     24.71 o 
   3   5   2      663.98      599.98     14.53 o 
   4   5   2      262.36      306.81     11.73 o 
   5   5   2     2401.87     2243.82     31.75 o 
   6   5   2       67.87       69.32      8.98 o 
   7   5   2     1229.53     1286.92     25.54 o 
   8   5   2       58.09       52.74     12.32 o 
   9   5   2      959.01     1033.77     34.29 o 
  10   5   2       18.67       16.99     17.40 o 
  11   5   2       95.37      139.78     24.31 o 
  12   5   2        0.16      -13.56     24.92 o 
  13   5   2      136.48      106.18     43.72 o 
  14   5   2       10.32      -31.77     31.77 o 
  15   5   2       92.44       76.73     43.34 o 
 -15   6   2       10.33        7.81     38.44 o 
 -14   6   2       25.74       36.44     31.77 o 
 -13   6   2       13.59       20.69     24.19 o 
 -12   6   2      158.69      157.02     28.91 o 
 -11   6   2      807.21      834.98     36.86 o 
 -10   6   2       46.34       71.04     16.29 o 
  -9   6   2     2400.47     2454.84     43.64 o 
  -8   6   2      131.87      139.01     16.14 o 
  -7   6   2     2410.15     2286.23     38.75 o 
  -6   6   2        9.73        6.05      8.35 o 
  -5   6   2     4131.98     3957.80     45.90 o 
  -4   6   2       55.48       37.58      5.85 o 
  -3   6   2      116.67       68.01      5.64 o 
  -2   6   2     3109.53     3432.91     39.84 o 
  -1   6   2     3006.41     2776.90     31.91 o 
   0   6   2      390.19      463.13     17.25 o 
   1   6   2     4220.50     3990.04     51.24 o 
   2   6   2     1574.94     1434.05     24.98 o 
   3   6   2      558.34      515.18     17.79 o 
   4   6   2      198.95      196.06     11.85 o 
   5   6   2     1874.40     1889.67     30.40 o 
   6   6   2      444.86      450.22     21.55 o 
   7   6   2      506.77      500.26     20.05 o 
   8   6   2       34.49       22.71     10.79 o 
   9   6   2        0.17      -13.13     14.39 o 
  10   6   2       13.55       45.58     20.41 o 
  11   6   2       86.42       50.09     22.75 o 
  12   6   2       57.20       76.11     27.20 o 
  13   6   2        7.14       47.00     30.14 o 
  14   6   2        2.48        5.94     36.80 o 
  15   6   2        5.60        3.50     38.45 o 
 -15   7   2       15.71       28.18     38.83 o 
 -14   7   2        2.92       -5.00     27.48 o 
 -13   7   2       77.07       70.69     27.66 o 
 -12   7   2      142.82      111.44     27.75 o 
 -11   7   2      117.97       91.62     20.27 o 
 -10   7   2       32.07       21.24     17.22 o 
  -9   7   2        6.05        7.27     11.55 o 
  -8   7   2       38.11       21.91     11.84 o 
  -7   7   2      306.41      319.00     20.50 o 
  -6   7   2       17.18       29.39      7.67 o 
  -5   7   2      150.74      191.16     11.84 o 
  -4   7   2      258.10      280.47     11.29 o 
  -3   7   2       26.99       38.56      8.25 o 
  -2   7   2        2.54        8.32      6.43 o 
  -1   7   2      230.35      204.18      9.17 o 
   0   7   2        5.23       -0.60      5.52 o 
   1   7   2     2233.36     2213.69     34.47 o 
   2   7   2       33.46       37.55      9.45 o 
   3   7   2     1789.80     1653.18     29.44 o 
   4   7   2        4.96        4.99      7.09 o 
   5   7   2     3568.29     3581.69     45.98 o 
   6   7   2      160.12      154.43     14.39 o 
   7   7   2       71.55       61.91     12.22 o 
   8   7   2      116.63      148.27     16.72 o 
   9   7   2      656.89      670.91     42.06 o 
  10   7   2        0.22       21.42     19.79 o 
  11   7   2      375.76      398.80     34.72 o 
  12   7   2        4.95       32.96     25.38 o 
  13   7   2      187.00      226.17     39.80 o 
  14   7   2        3.86       11.98     33.39 o 
 -14   8   2        0.73      -12.94     31.31 o 
 -13   8   2       98.60      106.09     38.41 o 
 -12   8   2      172.06      126.41     29.04 o 
 -11   8   2       17.80       19.55     20.21 o 
 -10   8   2       40.51       13.11     17.31 o 
  -9   8   2     1216.45     1231.83     36.54 o 
  -8   8   2       39.78       48.55     13.60 o 
  -7   8   2     1408.39     1457.93     33.22 o 
  -6   8   2      399.48      387.14     17.18 o 
  -5   8   2     4189.22     4247.79     61.02 o 
  -4   8   2        0.09        2.86      8.43 o 
  -3   8   2     3073.97     2841.90     40.19 o 
  -2   8   2       26.75       24.17      7.55 o 
  -1   8   2     2091.31     1995.07     25.03 o 
   0   8   2     1070.08     1311.49     29.64 o 
   1   8   2      105.96       61.20     12.04 o 
   2   8   2      832.22      866.25     25.60 o 
   3   8   2     1997.01     1853.84     38.33 o 
   4   8   2        5.51       -3.40      7.10 o 
   5   8   2      109.24      206.25     13.40 o 
   6   8   2        1.09        1.95     10.39 o 
   7   8   2      135.79      148.38     15.66 o 
   8   8   2       11.27        4.86     13.57 o 
   9   8   2      143.33      105.80     20.42 o 
  10   8   2       41.48       29.86     20.89 o 
  11   8   2        9.57       -6.33     21.09 o 
  12   8   2      104.68       48.39     28.44 o 
  13   8   2        0.18      -27.37     27.37 o 
  14   8   2       43.18       51.53     36.22 o 
 -14   9   2        2.08      -30.54     33.19 o 
 -13   9   2        2.43       -0.70     29.85 o 
 -12   9   2       64.71       36.57     29.17 o 
 -11   9   2       54.33       55.55     24.65 o 
 -10   9   2       28.70       14.90     19.88 o 
  -9   9   2       19.04       21.04     15.72 o 
  -8   9   2      170.69      174.43     17.77 o 
  -7   9   2      159.07      170.01     15.76 o 
  -6   9   2      110.81      100.62     11.86 o 
  -5   9   2        3.08      142.73     14.35 o 
  -4   9   2      505.95      450.08     19.58 o 
  -3   9   2      163.61      156.39     12.29 o 
  -2   9   2       65.06       54.07      8.91 o 
  -1   9   2      620.54      671.14     16.66 o 
   0   9   2      616.80      636.18     20.15 o 
   1   9   2     1318.87     1219.61     42.00 o 
   2   9   2      716.79      714.19     28.72 o 
   3   9   2      749.65      716.53     28.46 o 
   4   9   2       64.23       74.25     11.58 o 
   5   9   2       51.71      186.02     16.79 o 
   6   9   2        2.45      -11.67     11.67 o 
   7   9   2      745.74      767.52     27.80 o 
   8   9   2        2.10      -13.76     13.76 o 
   9   9   2      188.03      200.89     22.62 o 
  10   9   2       16.26        7.95     20.41 o 
  11   9   2      274.52      284.77     32.41 o 
  12   9   2        5.55       -0.80     26.35 o 
  13   9   2       42.45       10.39     33.79 o 
 -13  10   2       27.23       47.03     33.02 o 
 -12  10   2       15.98       38.19     34.84 o 
 -11  10   2      190.89      224.33     32.82 o 
 -10  10   2       60.72       13.69     22.16 o 
  -9  10   2        8.94       18.37     19.73 o 
  -8  10   2      265.61      247.64     24.46 o 
  -7  10   2      381.03      453.94     24.04 o 
  -6  10   2       23.79        8.84     13.07 o 
  -5  10   2     1388.72     1408.81     35.32 o 
  -4  10   2       46.15       60.03     11.44 o 
  -3  10   2     2091.51     2099.84     37.29 o 
  -2  10   2      185.51      214.81     14.95 o 
  -1  10   2     2882.30     2786.36     39.18 o 
   0  10   2       27.17       44.05      8.66 o 
   1  10   2      897.55      881.88     32.36 o 
   2  10   2        4.18      -12.94     12.94 o 
   3  10   2      159.31       90.10     19.05 o 
   4  10   2      160.17      143.78     14.04 o 
   5  10   2       63.48      112.78     13.19 o 
   6  10   2       20.34       19.90     12.81 o 
   7  10   2       31.76       -0.74     13.64 o 
   8  10   2      108.49       98.22     17.31 o 
   9  10   2       27.29       51.61     20.40 o 
  10  10   2      184.28      159.84     27.35 o 
  11  10   2       24.88        3.57     23.30 o 
  12  10   2       77.84       40.45     30.16 o 
 -12  11   2       34.05       20.38     32.09 o 
 -11  11   2       12.96        8.89     27.99 o 
 -10  11   2       98.79       67.35     23.61 o 
  -9  11   2       12.01       20.75     21.29 o 
  -8  11   2      184.17      204.09     23.34 o 
  -7  11   2       34.67       17.13     15.63 o 
  -6  11   2      235.90      232.40     20.29 o 
  -5  11   2       34.40       48.65     15.50 o 
  -4  11   2     1076.91     1034.75     34.97 o 
  -3  11   2       62.51       44.56     13.38 o 
  -2  11   2     1127.29     1107.33     30.17 o 
  -1  11   2      136.68       95.98     11.98 o 
   0  11   2      115.15      125.13     14.26 o 
   1  11   2        4.93       -6.97     11.74 o 
   2  11   2        2.22      -10.35     15.61 o 
   3  11   2       13.81       17.11     18.30 o 
   4  11   2       69.82       64.99     16.05 o 
   5  11   2      234.46      255.31     17.53 o 
   6  11   2       41.85       24.91     14.14 o 
   7  11   2      143.68      168.32     21.94 o 
   8  11   2       60.38       31.88     20.12 o 
   9  11   2      127.38      108.38     23.84 o 
  10  11   2        4.53       15.94     23.27 o 
  11  11   2       39.74       52.21     27.42 o 
  12  11   2        9.97       25.76     30.20 o 
 -12  12   2        0.69      -44.73     68.96 o 
 -11  12   2       20.92       30.32     28.37 o 
 -10  12   2       12.98       -0.92     22.61 o 
  -9  12   2      100.11       98.97     28.36 o 
  -8  12   2       26.13       10.00     20.47 o 
  -7  12   2       52.91       56.92     18.72 o 
  -6  12   2      110.51      110.67     19.07 o 
  -5  12   2      112.07      176.74     19.47 o 
  -4  12   2       98.39       72.12     15.76 o 
  -3  12   2      508.60      519.99     25.22 o 
  -2  12   2      141.32      104.28     15.27 o 
  -1  12   2      899.70      886.07     28.21 o 
   0  12   2        4.33       -8.74     11.01 o 
   1  12   2      872.92      847.26     27.68 o 
   2  12   2      475.89      515.74     33.43 o 
   3  12   2      259.17      217.92     26.50 o 
   4  12   2      115.81      122.94     21.74 o 
   5  12   2       15.84       21.82     14.22 o 
   6  12   2      185.16      242.28     20.29 o 
   7  12   2      218.15      212.02     21.91 o 
   8  12   2      179.09      149.63     23.92 o 
   9  12   2        0.37       -2.35     21.85 o 
  10  12   2      131.91      118.04     28.22 o 
  11  12   2       93.88       64.89     29.13 o 
 -10  13   2       92.36       58.03     25.40 o 
  -9  13   2        1.98       30.38     23.15 o 
  -8  13   2      205.73      176.40     26.18 o 
  -7  13   2        1.74      -17.83     17.83 o 
  -6  13   2      392.86      405.76     26.82 o 
  -5  13   2       40.63       29.17     17.39 o 
  -4  13   2      176.20      221.46     25.37 o 
  -3  13   2       26.29       23.79     14.91 o 
  -2  13   2      242.20      259.03     20.50 o 
  -1  13   2      366.72      341.87     19.87 o 
   0  13   2      155.85      168.30     15.82 o 
   1  13   2       11.14       -0.28     15.52 o 
   2  13   2      275.35      255.47     28.62 o 
   3  13   2       45.39       57.60     22.60 o 
   4  13   2      154.89      122.77     25.72 o 
   5  13   2       42.81       34.64     16.56 o 
   6  13   2       81.72       68.16     19.42 o 
   7  13   2       53.07       22.31     22.55 o 
   8  13   2       15.08       42.62     24.33 o 
   9  13   2       36.90       38.25     24.73 o 
  10  13   2       33.93       63.50     27.15 o 
  -9  14   2       14.43       30.96     27.65 o 
  -8  14   2       35.62       77.85     23.64 o 
  -7  14   2       60.36       58.08     20.95 o 
  -6  14   2        3.13      -17.45     17.45 o 
  -5  14   2       12.50       22.68     18.83 o 
  -4  14   2       67.19       79.75     19.06 o 
  -3  14   2      161.82      111.24     19.13 o 
  -2  14   2       11.57       13.69     15.54 o 
  -1  14   2        2.93       -1.46     14.00 o 
   0  14   2       77.52      103.77     16.77 o 
   1  14   2       72.52       66.47     26.16 o 
   2  14   2      409.87      464.22     35.59 o 
   3  14   2       13.77        6.36     22.87 o 
   4  14   2      658.40      714.58     44.81 o 
   5  14   2        4.75      -16.62     17.14 o 
   6  14   2      203.85      218.67     25.00 o 
   7  14   2       14.81      -27.80     27.80 o 
   8  14   2      263.26      311.45     33.32 o 
  -7  15   2        0.47      -21.82     21.82 o 
  -6  15   2       18.23       14.71     20.63 o 
  -5  15   2       94.67       69.90     32.45 o 
  -4  15   2       47.75       50.10     24.99 o 
  -3  15   2       80.65       92.15     19.71 o 
  -2  15   2       47.29       41.41     18.16 o 
  -1  15   2        9.18        0.95     18.22 o 
   0  15   2      236.95      257.97     24.75 o 
   1  15   2       14.72        0.97     15.71 o 
   2  15   2      422.24      427.18     37.30 o 
   3  15   2        9.48       29.14     25.55 o 
   4  15   2      159.21      109.59     29.32 o 
   5  15   2       12.98        9.85     19.30 o 
   6  15   2      102.68      101.45     23.46 o 
   7  15   2        4.65      -23.81     35.03 o 
  -5  16   2        4.08      -20.35     24.18 o 
  -4  16   2        0.27        3.76     23.00 o 
  -3  16   2        6.02      -10.30     23.30 o 
  -2  16   2       16.16       36.01     21.75 o 
  -1  16   2       50.56       47.69     22.02 o 
   0  16   2      185.01      185.91     32.15 o 
   1  16   2       41.15       35.05     20.14 o 
   2  16   2       74.81       35.19     29.49 o 
   3  16   2       10.00      -10.45     27.08 o 
   4  16   2      199.73      203.06     39.44 o 
 -17   0   3       19.04       68.56     59.69 o 
 -15   0   3        5.86       27.46     43.89 o 
 -13   0   3      207.16       79.21     61.51 o 
 -11   0   3       38.33       10.80     20.37 o 
  -9   0   3     1425.96     1387.88     50.76 o 
  -7   0   3     2461.39     2411.78     73.42 o 
  -5   0   3     4497.91     4470.30     83.16 o 
  -3   0   3     9948.81     9322.06    125.42 o 
  -1   0   3     1675.18     1591.84     26.71 o 
   1   0   3       44.68       38.40      8.16 o 
   3   0   3     1061.85      942.25     22.76 o 
   5   0   3     3959.44     4228.61     72.44 o 
   7   0   3     3742.40     3720.45     77.30 o 
   9   0   3      169.16      196.79     28.35 o 
  11   0   3      135.65      115.41     33.53 o 
  13   0   3       18.27      -11.83     37.89 o 
  15   0   3      170.91       95.18     56.62 o 
 -17   1   3      192.51      195.97     47.70 o 
 -16   1   3       14.02       67.32     37.31 o 
 -15   1   3      320.16      316.44     46.07 o 
 -14   1   3       37.59       17.32     28.40 o 
 -13   1   3      513.72      564.23     51.33 o 
 -12   1   3        3.61       18.45     12.49 o 
 -11   1   3      927.48      903.45     27.85 o 
 -10   1   3       90.85      113.21     13.51 o 
  -9   1   3     1005.52      957.97     27.77 o 
  -8   1   3      113.77       78.32     16.95 o 
  -7   1   3     1285.28     1281.60     28.01 o 
  -6   1   3      357.21      323.40     14.38 o 
  -5   1   3      959.38     1068.27     20.35 o 
  -4   1   3       31.80       30.33      6.92 o 
  -3   1   3      613.55      620.93     13.34 o 
  -2   1   3     1019.93     1009.06     15.21 o 
  -1   1   3     1354.00     1276.38     15.88 o 
   0   1   3      163.91      168.25      7.37 o 
   1   1   3     1778.81     1667.66     23.52 o 
   2   1   3     2733.03     2630.41     30.37 o 
   3   1   3      533.27      557.35     13.06 o 
   4   1   3        0.93        3.44      6.61 o 
   5   1   3     2752.19     3290.46     41.66 o 
   6   1   3      166.49      170.30     10.69 o 
   7   1   3     1168.09     1076.96     25.01 o 
   8   1   3        8.13      -10.26     10.26 o 
   9   1   3     1125.61     1096.50     37.77 o 
  10   1   3       16.55       17.06     16.79 o 
  11   1   3      841.81      849.17     49.18 o 
  12   1   3      135.62      167.76     34.04 o 
  13   1   3      661.80      762.82     68.33 o 
  14   1   3        2.10      -10.48     29.57 o 
  15   1   3      271.18      369.97     58.12 o 
 -16   2   3       43.34       23.60     57.44 o 
 -15   2   3       18.61        2.24     31.22 o 
 -14   2   3       30.71       -9.14     28.57 o 
 -13   2   3       21.88       43.93     31.00 o 
 -12   2   3      131.28      167.44     21.06 o 
 -11   2   3      425.90      444.25     18.60 o 
 -10   2   3       43.35       38.68     15.28 o 
  -9   2   3      620.04      606.08     22.23 o 
  -8   2   3      897.56      910.11     25.87 o 
  -7   2   3      876.78      830.35     24.46 o 
  -6   2   3      197.13      175.56     12.44 o 
  -5   2   3     3333.52     3323.22     39.95 o 
  -4   2   3      219.02      238.32     10.13 o 
  -3   2   3     1764.06     1674.08     21.46 o 
  -2   2   3      756.05      771.61     13.53 o 
  -1   2   3     1894.17     1804.02     18.24 o 
   0   2   3     1304.37     1310.46     14.48 o 
   1   2   3     4860.04     4587.53     43.68 o 
   2   2   3        5.05        6.82      7.49 o 
   3   2   3     2725.91     2793.23     34.36 o 
   4   2   3      561.04      560.09     20.49 o 
   5   2   3     2267.98     2036.67     34.97 o 
   6   2   3       84.01       99.47     15.89 o 
   7   2   3      490.25      422.60     20.80 o 
   8   2   3      121.29      101.51     15.31 o 
   9   2   3      573.86      589.38     25.37 o 
  10   2   3      608.84      661.03     30.78 o 
  11   2   3      181.40      143.28     27.37 o 
  12   2   3       40.50       54.86     24.96 o 
  13   2   3       37.58       23.84     28.46 o 
  14   2   3       26.61       14.68     50.68 o 
  15   2   3        0.42      -27.21     36.73 o 
 -16   3   3       17.10       65.47     60.13 o 
 -15   3   3      416.49      403.08     50.39 o 
 -14   3   3       32.53       41.81     41.97 o 
 -13   3   3      340.25      382.39     32.99 o 
 -12   3   3      357.61      389.85     28.19 o 
 -11   3   3      675.24      587.96     28.79 o 
 -10   3   3      134.59      188.63     14.92 o 
  -9   3   3      913.31      859.28     30.73 o 
  -8   3   3     1175.35     1137.29     30.74 o 
  -7   3   3      352.57      297.76     15.80 o 
  -6   3   3      725.10      652.95     21.54 o 
  -5   3   3     1204.26     2054.78     70.91 o 
  -4   3   3     1235.85     1209.05     20.88 o 
  -3   3   3      170.30      156.77      8.22 o 
  -2   3   3     5055.62     4911.08     45.80 o 
  -1   3   3      401.82      412.77     12.68 o 
   0   3   3      888.73      839.63     14.20 o 
   1   3   3      436.28      415.16     11.34 o 
   2   3   3     1942.22     1822.11     24.46 o 
   3   3   3     1237.83     1225.09     19.62 o 
   4   3   3      961.21      952.59     21.42 o 
   5   3   3      257.30      330.43     14.64 o 
   6   3   3     1025.08      955.01     21.25 o 
   7   3   3     2440.54     2313.90     41.63 o 
   8   3   3      138.55      128.10     19.62 o 
   9   3   3     1025.59      995.07     38.97 o 
  10   3   3      752.75      709.07     34.40 o 
  11   3   3     1154.99     1205.69     58.60 o 
  12   3   3        1.63       11.89     23.26 o 
  13   3   3       20.41       10.10     32.14 o 
  14   3   3       37.86       61.29     41.06 o 
  15   3   3       40.48       32.62     40.53 o 
 -16   4   3      103.33      170.28     66.27 o 
 -15   4   3        0.94        8.56     37.70 o 
 -14   4   3      127.49      178.86     37.92 o 
 -13   4   3        7.04       20.64     19.39 o 
 -12   4   3      654.82      722.02     37.70 o 
 -11   4   3       19.25       -3.98     16.17 o 
 -10   4   3      222.80      244.52     19.80 o 
  -9   4   3      394.88      414.67     19.17 o 
  -8   4   3       84.50       69.15     14.02 o 
  -7   4   3      418.18      448.41     25.08 o 
  -6   4   3      177.85      168.85     18.82 o 
  -5   4   3      316.14      523.35     20.59 o 
  -4   4   3       37.47       36.36      7.38 o 
  -3   4   3       58.60       40.22      6.64 o 
  -2   4   3       51.97       80.00      6.81 o 
  -1   4   3     1696.61     1649.94     20.93 o 
   0   4   3       33.30       55.16      6.34 o 
   1   4   3     3789.14     3810.98     42.16 o 
   2   4   3      218.84      203.88      9.27 o 
   3   4   3     1683.04     1502.66     26.64 o 
   4   4   3      824.53      825.11     21.36 o 
   5   4   3      760.40      759.83     16.30 o 
   6   4   3      202.29      194.41     10.61 o 
   7   4   3       83.14       97.94     10.17 o 
   8   4   3      191.57      210.88     17.55 o 
   9   4   3      529.74      535.06     27.86 o 
  10   4   3       24.68       47.12     17.33 o 
  11   4   3      114.64      110.47     24.31 o 
  12   4   3       47.14       49.15     28.05 o 
  13   4   3      313.09      324.64     46.67 o 
  14   4   3        6.95       37.95     39.33 o 
  15   4   3        0.31      -10.75     59.19 o 
 -16   5   3        4.16       41.77     50.12 o 
 -15   5   3        6.25        5.42     37.99 o 
 -14   5   3       59.14       26.52     31.07 o 
 -13   5   3      318.90      350.52     30.67 o 
 -12   5   3      379.64      349.69     28.65 o 
 -11   5   3      276.37      315.06     24.11 o 
 -10   5   3      720.72      721.51     26.02 o 
  -9   5   3      892.58      854.59     30.42 o 
  -8   5   3      764.63      790.86     27.76 o 
  -7   5   3      242.39      275.28     18.10 o 
  -6   5   3     3520.35     3337.87     48.51 o 
  -5   5   3      301.74      431.84     20.98 o 
  -4   5   3     1484.54     1385.73     24.21 o 
  -3   5   3        0.17       -5.26      5.26 o 
  -2   5   3     6575.95     6477.77     66.76 o 
  -1   5   3       83.24       84.47      6.56 o 
   0   5   3     5581.26     5771.25     71.17 o 
   1   5   3       18.20       15.56      7.34 o 
   2   5   3     2762.70     2685.63     33.82 o 
   3   5   3      711.68      711.84     16.53 o 
   4   5   3     2855.49     2818.35     35.42 o 
   5   5   3      860.62      949.89     21.19 o 
   6   5   3      755.92      760.49     20.53 o 
   7   5   3     1661.60     1664.67     27.54 o 
   8   5   3     2449.51     2331.74     42.09 o 
   9   5   3      116.52      119.23     20.60 o 
  10   5   3      327.55      370.73     26.94 o 
  11   5   3        7.68      -18.01     21.24 o 
  12   5   3       13.26        3.69     25.64 o 
  13   5   3       56.60       73.45     41.97 o 
  14   5   3        0.01       -1.61     36.02 o 
  15   5   3       23.84       39.53     43.62 o 
 -15   6   3       13.42        5.43     37.75 o 
 -14   6   3      114.69      148.46     43.63 o 
 -13   6   3       12.99       21.75     21.85 o 
 -12   6   3      281.33      312.79     30.67 o 
 -11   6   3        0.47      -14.79     14.79 o 
 -10   6   3      498.34      500.22     23.99 o 
  -9   6   3       30.27        5.42     11.53 o 
  -8   6   3      705.16      670.46     27.83 o 
  -7   6   3        2.62       44.33     13.05 o 
  -6   6   3      137.24      130.28     12.60 o 
  -5   6   3      333.48      337.95     14.40 o 
  -4   6   3      542.97      571.11     15.83 o 
  -3   6   3      238.90      247.03     15.34 o 
  -2   6   3        0.12       -0.29      5.86 o 
  -1   6   3       13.73       12.15      5.75 o 
   0   6   3        8.04        3.64      7.86 o 
   1   6   3      219.23      206.67     14.05 o 
   2   6   3      156.65      135.46     10.50 o 
   3   6   3        1.10        6.81      8.64 o 
   4   6   3      291.00      283.03     12.35 o 
   5   6   3      845.92      826.92     20.80 o 
   6   6   3      385.67      407.99     20.22 o 
   7   6   3      295.77      334.66     17.80 o 
   8   6   3        4.15        0.21     13.77 o 
   9   6   3      493.71      526.97     28.98 o 
  10   6   3       41.52       33.86     27.34 o 
  11   6   3       98.14      126.86     27.92 o 
  12   6   3      144.93      145.79     34.26 o 
  13   6   3        0.09       12.46     29.92 o 
  14   6   3      127.14      113.24     70.40 o 
 -15   7   3        9.29      -16.16     45.98 o 
 -14   7   3       15.11      -28.35     28.35 o 
 -13   7   3        7.96        6.57     24.76 o 
 -12   7   3       61.71      108.29     25.04 o 
 -11   7   3      100.27       73.57     19.47 o 
 -10   7   3     1094.43     1147.42     39.16 o 
  -9   7   3      207.27      192.73     16.89 o 
  -8   7   3     1109.27     1079.46     36.77 o 
  -7   7   3      222.10      230.61     15.71 o 
  -6   7   3     3127.03     3176.42     50.54 o 
  -5   7   3       40.79       51.18      8.62 o 
  -4   7   3     5283.32     5333.42     60.99 o 
  -3   7   3        0.44       -7.18      7.18 o 
  -2   7   3     3719.46     3468.61     42.09 o 
  -1   7   3      100.50      114.60      7.78 o 
   0   7   3     4567.19     4769.18     58.53 o 
   1   7   3       78.55       57.42     10.46 o 
   2   7   3     4097.02     4055.25     54.27 o 
   3   7   3        1.74       10.09      6.81 o 
   4   7   3     3754.55     3557.22     44.79 o 
   5   7   3      703.79      717.67     19.92 o 
   6   7   3      450.07      492.36     18.38 o 
   7   7   3      603.19      602.01     27.15 o 
   8   7   3       41.11       37.64     14.43 o 
   9   7   3       38.12       34.94     17.96 o 
  10   7   3       86.71      111.13     24.00 o 
  11   7   3        4.85      -14.19     31.48 o 
  12   7   3        5.13      -25.69     25.69 o 
  13   7   3       25.51      -27.63     27.63 o 
  14   7   3        0.07       46.91     35.03 o 
 -15   8   3        2.36      -23.23     49.02 o 
 -14   8   3      100.23      135.50     63.17 o 
 -13   8   3        1.71       -6.85     25.72 o 
 -12   8   3       58.84       63.43     23.89 o 
 -11   8   3        0.88       -3.57     18.13 o 
 -10   8   3      109.25      112.34     20.64 o 
  -9   8   3      144.78      154.67     17.58 o 
  -8   8   3      625.99      631.19     23.14 o 
  -7   8   3       20.78       18.51      9.59 o 
  -6   8   3      423.12      410.87     18.05 o 
  -5   8   3      724.79      747.31     22.90 o 
  -4   8   3       26.66       19.15      9.79 o 
  -3   8   3      177.93      188.75     12.57 o 
  -2   8   3        0.69       -6.26      6.26 o 
  -1   8   3      118.79      129.82      8.73 o 
   0   8   3      323.18      343.68     15.18 o 
   1   8   3       12.41       27.81      9.92 o 
   2   8   3       28.16       47.80     11.82 o 
   3   8   3        1.22        0.66      9.79 o 
   4   8   3      366.51      362.28     14.18 o 
   5   8   3      483.37      458.07     18.61 o 
   6   8   3      805.42      752.37     28.36 o 
   7   8   3      594.15      572.81     24.46 o 
   8   8   3      203.76      231.15     19.34 o 
   9   8   3        0.55       -5.50     18.23 o 
  10   8   3      208.29      206.45     27.25 o 
  11   8   3       37.78      -21.94     21.94 o 
  12   8   3      188.33      241.76     43.16 o 
  13   8   3       81.79       92.36     35.27 o 
 -14   9   3        2.63       23.39     34.09 o 
 -13   9   3        3.70        8.83     34.84 o 
 -12   9   3       73.59       30.47     30.04 o 
 -11   9   3        1.20       39.33     21.57 o 
 -10   9   3      252.63      304.21     28.87 o 
  -9   9   3      106.56      114.80     18.98 o 
  -8   9   3     1545.76     1446.24     38.65 o 
  -7   9   3        3.44        2.17     11.65 o 
  -6   9   3     2804.15     2562.46     40.92 o 
  -5   9   3        3.87       36.71     11.41 o 
  -4   9   3     2121.71     2077.11     39.23 o 
  -3   9   3       30.07       15.47      9.49 o 
  -2   9   3     3549.38     3511.48     44.77 o 
  -1   9   3       66.68       55.30      9.15 o 
   0   9   3     1829.71     1942.39     33.11 o 
   1   9   3      117.73      131.73     14.33 o 
   2   9   3     1732.51     1680.90     40.39 o 
   3   9   3      331.23      341.73     27.67 o 
   4   9   3       39.93       14.93     10.39 o 
   5   9   3     1082.63     1065.39     29.77 o 
   6   9   3      309.75      322.74     19.75 o 
   7   9   3       54.32       51.80     14.47 o 
   8   9   3       82.80       39.15     15.87 o 
   9   9   3       19.70       -1.31     18.13 o 
  10   9   3       53.58       53.55     21.72 o 
  11   9   3        0.19      -17.60     21.98 o 
  12   9   3        8.00       12.18     30.28 o 
  13   9   3        6.99       12.99     36.18 o 
 -13  10   3       13.57        8.59     34.43 o 
 -12  10   3       88.60       56.66     32.23 o 
 -11  10   3       13.35      -20.30     20.30 o 
 -10  10   3       40.15       44.10     21.14 o 
  -9  10   3        4.07       10.70     19.23 o 
  -8  10   3        6.35      -14.72     14.72 o 
  -7  10   3       81.24       88.43     15.99 o 
  -6  10   3      386.52      390.86     22.39 o 
  -5  10   3      430.83      435.34     23.33 o 
  -4  10   3       30.78       10.95     13.17 o 
  -3  10   3      883.13     1013.48     26.97 o 
  -2  10   3      322.04      351.00     14.87 o 
  -1  10   3       77.46       65.21      8.69 o 
   0  10   3      139.80      159.74     19.96 o 
   1  10   3      306.67      284.02     23.24 o 
   2  10   3      153.32      129.87     16.94 o 
   3  10   3     1512.46     1489.47     42.78 o 
   4  10   3      165.63      191.85     18.14 o 
   5  10   3       33.96       24.58     11.57 o 
   6  10   3      244.18      224.03     19.17 o 
   7  10   3       20.76       13.66     14.89 o 
   8  10   3      222.63      233.67     22.96 o 
   9  10   3      211.88      182.42     29.91 o 
  10  10   3      349.05      398.40     34.57 o 
  11  10   3       16.19      -23.53     23.53 o 
  12  10   3       49.06       32.27     31.50 o 
 -12  11   3       39.02       54.17     65.64 o 
 -11  11   3      192.31      216.22     35.18 o 
 -10  11   3      166.56      145.10     24.31 o 
  -9  11   3      175.22      215.56     25.09 o 
  -8  11   3      458.88      430.45     28.23 o 
  -7  11   3      117.99      126.28     20.88 o 
  -6  11   3      575.10      580.69     29.32 o 
  -5  11   3        9.96       -4.59     14.45 o 
  -4  11   3      962.39      943.11     40.77 o 
  -3  11   3      121.35      111.36     15.24 o 
  -2  11   3     1159.38     1167.93     31.53 o 
  -1  11   3       14.76       14.80     10.23 o 
   0  11   3       62.89       57.93     14.38 o 
   1  11   3     1094.37     1086.00     36.87 o 
   2  11   3      160.94      204.03     22.77 o 
   3  11   3      293.82      269.13     24.88 o 
   4  11   3       54.71       67.68     15.91 o 
   5  11   3      115.49      160.99     15.86 o 
   6  11   3      167.48      180.13     18.03 o 
   7  11   3       70.13       70.83     17.92 o 
   8  11   3      153.53      147.54     28.41 o 
   9  11   3       58.83       77.90     24.40 o 
  10  11   3       49.17       34.86     24.73 o 
  11  11   3       18.77      -12.57     24.88 o 
 -12  12   3       98.30       93.19     82.94 o 
 -11  12   3       68.73       67.06     30.78 o 
 -10  12   3       19.44       36.12     24.43 o 
  -9  12   3       85.15       82.28     33.27 o 
  -8  12   3       26.90       27.23     18.36 o 
  -7  12   3       77.38      111.29     20.16 o 
  -6  12   3       49.97       30.92     16.29 o 
  -5  12   3        3.32      -12.98     14.76 o 
  -4  12   3        0.84       -5.21     14.62 o 
  -3  12   3     1024.07      985.04     35.40 o 
  -2  12   3       18.51       19.16     16.64 o 
  -1  12   3       61.53       54.45     12.02 o 
   0  12   3     1228.05     1361.62     48.43 o 
   1  12   3        7.65       30.72     15.23 o 
   2  12   3        9.36       -9.30     16.73 o 
   3  12   3      305.88      342.66     31.28 o 
   4  12   3       68.92       60.90     23.92 o 
   5  12   3      189.11      200.12     17.30 o 
   6  12   3      393.12      385.70     24.01 o 
   7  12   3      101.14      115.41     24.11 o 
   8  12   3      138.92      115.12     23.06 o 
   9  12   3       10.27      -18.95     21.57 o 
  10  12   3       55.59       55.83     25.67 o 
 -10  13   3        7.99       18.46     24.40 o 
  -9  13   3      105.28      127.53     26.71 o 
  -8  13   3       19.03       50.57     22.33 o 
  -7  13   3       91.16       54.26     21.20 o 
  -6  13   3       50.60       40.66     19.20 o 
  -5  13   3       18.40       51.60     18.09 o 
  -4  13   3        5.32       -0.20     18.01 o 
  -3  13   3      232.10      221.89     20.29 o 
  -2  13   3        1.97       10.21     13.71 o 
  -1  13   3      108.11      106.89     14.60 o 
   0  13   3      100.81       99.45     18.61 o 
   1  13   3      382.49      385.75     32.96 o 
   2  13   3       12.95        7.77     21.84 o 
   3  13   3       40.86       44.05     22.86 o 
   4  13   3      160.52       88.73     49.94 o 
   5  13   3      103.53      150.91     25.01 o 
   6  13   3       31.50       22.10     18.70 o 
   7  13   3       12.32      -20.01     20.01 o 
   8  13   3       65.50       78.01     27.46 o 
   9  13   3       57.44       20.60     27.25 o 
  -9  14   3      158.08      159.99     28.30 o 
  -8  14   3       12.36       10.76     22.59 o 
  -7  14   3      226.72      219.02     26.29 o 
  -6  14   3       35.81       23.89     19.47 o 
  -5  14   3      220.89      216.97     25.71 o 
  -4  14   3       25.90       14.27     18.10 o 
  -3  14   3       99.34       50.75     17.89 o 
  -2  14   3        2.18       13.84     16.13 o 
  -1  14   3       55.98       50.49     15.08 o 
   0  14   3        4.93      -18.00     18.00 o 
   1  14   3      630.99      664.18     51.44 o 
   2  14   3        4.99      -19.80     22.69 o 
   3  14   3      447.17      463.00     38.30 o 
   4  14   3        1.75       13.68     24.35 o 
   5  14   3      200.87      183.43     35.70 o 
   6  14   3        4.89       -2.04     19.78 o 
   7  14   3       72.19       74.57     24.39 o 
   8  14   3       60.05        8.40     27.06 o 
  -7  15   3        0.71      -18.19     23.20 o 
  -6  15   3       80.13       82.91     22.49 o 
  -5  15   3        1.22       43.31     21.19 o 
  -4  15   3        5.70       -1.24     20.38 o 
  -3  15   3        0.21       -8.65     17.55 o 
  -2  15   3       64.22       51.39     33.92 o 
  -1  15   3       58.60       62.69     25.52 o 
   0  15   3        4.39       -8.79     15.73 o 
   1  15   3        4.58      -27.28     27.38 o 
   2  15   3        0.00       -9.77     26.45 o 
   3  15   3       51.12       85.58     28.38 o 
   4  15   3       56.40       57.71     34.30 o 
   5  15   3        1.63        7.15     29.67 o 
   6  15   3        2.48        4.67     21.98 o 
  -5  16   3       64.91       47.78     28.96 o 
  -4  16   3       11.22       48.86     24.83 o 
  -3  16   3       97.29       91.86     24.74 o 
  -2  16   3       23.34       11.26     21.06 o 
  -1  16   3      152.52      137.87     24.40 o 
   0  16   3       68.87       49.13     19.33 o 
   1  16   3       24.04       -0.47     41.56 o 
   2  16   3        5.85        6.48     53.41 o 
   3  16   3      141.93      133.66     35.14 o 
 -16   0   4      279.99      244.71    107.64 o 
 -14   0   4      479.87      640.82     99.25 o 
 -12   0   4     1329.59     1229.89     50.38 o 
 -10   0   4     2057.08     2203.31     65.37 o 
  -8   0   4     3163.83     3039.49     71.55 o 
  -6   0   4     4654.60     4360.42     96.73 o 
  -4   0   4     1816.34     1666.91     46.43 o 
  -2   0   4     1856.93     2003.07     32.42 o 
   0   0   4     2925.98     2985.77     41.25 o 
   2   0   4       29.39        8.36      8.72 o 
   4   0   4     2513.17     2569.22     56.25 o 
   6   0   4      334.29      330.99     21.69 o 
   8   0   4     1960.27     2061.23     56.54 o 
  10   0   4      524.34      597.25     53.23 o 
  12   0   4      211.36      213.72     81.54 o 
  14   0   4      104.94      208.61     69.43 o 
 -17   1   4        3.31      -23.13     36.42 o 
 -16   1   4       91.93       68.23     36.90 o 
 -15   1   4       59.17      100.44     36.07 o 
 -14   1   4        3.47       28.97     27.69 o 
 -13   1   4       25.46       26.16     18.47 o 
 -12   1   4        3.08       -8.74     11.91 o 
 -11   1   4        5.87        6.66     12.99 o 
 -10   1   4       74.83       52.19     13.42 o 
  -9   1   4       88.17       86.52     12.65 o 
  -8   1   4      215.12      215.87     15.70 o 
  -7   1   4      559.37      585.71     25.69 o 
  -6   1   4     1363.75     1369.97     26.69 o 
  -5   1   4      240.08      215.94     12.09 o 
  -4   1   4     2030.73     1894.30     27.06 o 
  -3   1   4       47.95       40.50      6.38 o 
  -2   1   4     1524.17     1398.42     18.33 o 
  -1   1   4     1413.98     1383.82     18.76 o 
   0   1   4     6358.10     6655.50     62.47 o 
   1   1   4      650.73      654.59     17.32 o 
   2   1   4      104.62      159.79      8.67 o 
   3   1   4      157.47      185.10     11.22 o 
   4   1   4     6375.02     6076.45     69.40 o 
   5   1   4     3016.43     3210.47     48.53 o 
   6   1   4     2346.22     2248.92     39.18 o 
   7   1   4      299.57      342.77     17.97 o 
   8   1   4     1956.92     1944.24     36.20 o 
   9   1   4       20.47       29.47     10.72 o 
  10   1   4      448.60      478.83     28.14 o 
  11   1   4        4.26       16.49     22.39 o 
  12   1   4      152.01      126.19     33.95 o 
  13   1   4       26.11       85.44     32.53 o 
  14   1   4      153.95      203.85     41.23 o 
  15   1   4       34.84       22.33     73.59 o 
 -16   2   4      204.81      191.61     43.70 o 
 -15   2   4       11.49       18.88     31.76 o 
 -14   2   4      438.70      322.16     44.42 o 
 -13   2   4        1.13       -5.00     20.37 o 
 -12   2   4      703.88      731.78     36.62 o 
 -11   2   4        1.46        5.01     14.28 o 
 -10   2   4     1548.07     1552.05     37.20 o 
  -9   2   4      137.26      112.30     15.50 o 
  -8   2   4     1479.12     1443.31     35.39 o 
  -7   2   4      607.42      612.46     22.77 o 
  -6   2   4     2578.31     2467.89     40.94 o 
  -5   2   4     2844.11     2896.54     39.72 o 
  -4   2   4      731.26      693.42     18.26 o 
  -3   2   4     1105.31     1132.97     18.40 o 
  -2   2   4    10013.17    10104.71     88.75 o 
  -1   2   4     1356.09     1292.24     16.91 o 
   0   2   4     1486.56     1717.14     21.07 o 
   1   2   4      145.98      162.99      8.20 o 
   2   2   4      398.91      458.75     17.89 o 
   3   2   4     1855.66     1826.31     27.71 o 
   4   2   4     1733.90     1730.23     31.43 o 
   5   2   4     2385.75     2352.00     39.71 o 
   6   2   4     1769.22     1840.34     35.85 o 
   7   2   4       67.99       70.30     13.70 o 
   8   2   4      343.48      344.77     20.25 o 
   9   2   4      209.77      218.18     22.91 o 
  10   2   4      285.18      304.24     29.32 o 
  11   2   4        1.44       34.38     22.80 o 
  12   2   4      243.43      262.77     35.24 o 
  13   2   4        3.79      -28.38     28.38 o 
  14   2   4        0.84        7.13     35.87 o 
  15   2   4      114.13      115.43     44.83 o 
 -16   3   4       11.34       10.88     41.00 o 
 -15   3   4       32.13       31.46     34.07 o 
 -14   3   4       19.61      -14.84     29.57 o 
 -13   3   4      377.59      349.64     31.67 o 
 -12   3   4       23.85       29.13     17.42 o 
 -11   3   4      471.08      458.23     26.60 o 
 -10   3   4      316.77      375.64     21.14 o 
  -9   3   4     1032.58      979.51     30.08 o 
  -8   3   4      124.87      131.58     15.87 o 
  -7   3   4      417.44      420.76     19.58 o 
  -6   3   4      404.92      384.00     18.75 o 
  -5   3   4      800.25      834.83     28.64 o 
  -4   3   4       32.85       22.50      7.57 o 
  -3   3   4      341.34      319.36     12.39 o 
  -2   3   4      459.74      421.09     11.33 o 
  -1   3   4       24.43       36.93      5.52 o 
   0   3   4     1283.21     1173.09     15.56 o 
   1   3   4     2645.49     2648.35     30.66 o 
   2   3   4    15426.31    15481.82    153.04 o 
   3   3   4      861.06      991.06     19.87 o 
   4   3   4      946.88      854.09     19.09 o 
   5   3   4      325.70      449.92     19.74 o 
   6   3   4      873.62      816.94     26.48 o 
   7   3   4       79.12       54.79     12.64 o 
   8   3   4      339.20      316.04     24.66 o 
   9   3   4      157.98      150.04     18.65 o 
  10   3   4      562.15      551.76     31.90 o 
  11   3   4       37.66       18.22     22.25 o 
  12   3   4       57.79       66.05     25.56 o 
  13   3   4      185.98      130.37     42.16 o 
  14   3   4        0.72      -15.45     35.40 o 
  15   3   4        2.14      -14.33     37.94 o 
 -16   4   4       71.55      133.39     47.83 o 
 -15   4   4        4.19        1.84     36.58 o 
 -14   4   4      213.29      231.95     34.06 o 
 -13   4   4        9.21        2.08     19.46 o 
 -12   4   4      195.39      236.82     25.13 o 
 -11   4   4       76.49      103.76     20.04 o 
 -10   4   4      394.82      398.31     24.44 o 
  -9   4   4      135.09      121.63     16.02 o 
  -8   4   4      257.54      249.79     17.67 o 
  -7   4   4     1211.40     1158.41     33.47 o 
  -6   4   4     1646.14     1537.69     35.67 o 
  -5   4   4      241.36      320.78     15.61 o 
  -4   4   4     1688.13     1574.28     28.07 o 
  -3   4   4     5603.12     5448.39     63.80 o 
  -2   4   4     1269.56     1250.66     20.35 o 
  -1   4   4     4992.09     4866.54     53.85 o 
   0   4   4       16.38       22.73      7.40 o 
   1   4   4    17144.91    17290.86    176.06 o 
   2   4   4     1330.79     1453.90     25.53 o 
   3   4   4     1887.05     1720.74     39.37 o 
   4   4   4      308.61      315.88     14.76 o 
   5   4   4     1652.24     1549.97     30.37 o 
   6   4   4      565.52      533.70     24.54 o 
   7   4   4      336.08      383.99     15.59 o 
   8   4   4      127.40      117.92     15.53 o 
   9   4   4      219.29      237.77     23.19 o 
  10   4   4      177.01      190.82     22.78 o 
  11   4   4       27.92       -3.93     24.08 o 
  12   4   4      273.81      214.14     37.58 o 
  13   4   4       47.71        7.50     33.60 o 
  14   4   4       20.22      102.02     45.38 o 
  15   4   4        0.36      -40.07     70.82 o 
 -16   5   4        0.47      -13.56     40.84 o 
 -15   5   4      123.81       85.98     44.09 o 
 -14   5   4        8.41       -1.55     27.52 o 
 -13   5   4      582.11      645.03     38.74 o 
 -12   5   4       45.87       81.02     20.71 o 
 -11   5   4      640.05      712.09     33.02 o 
 -10   5   4       22.04       72.79     16.71 o 
  -9   5   4     1331.30     1252.72     36.69 o 
  -8   5   4        5.26       -9.09     11.11 o 
  -7   5   4      372.66      366.18     21.50 o 
  -6   5   4        4.35       -1.46      8.90 o 
  -5   5   4     1218.84     1358.61     27.21 o 
  -4   5   4      129.95      129.44     10.75 o 
  -3   5   4     1402.42     1385.28     23.74 o 
  -2   5   4     2244.01     2316.18     32.87 o 
  -1   5   4     6488.31     6825.23     72.42 o 
   0   5   4     3841.17     4251.57     50.05 o 
   1   5   4     1531.28     1472.32     21.43 o 
   2   5   4      905.08      856.59     17.63 o 
   3   5   4      369.02      363.20     14.92 o 
   4   5   4     1637.83     1615.29     28.87 o 
   5   5   4       80.10      128.38     11.12 o 
   6   5   4       29.55       14.97      7.05 o 
   7   5   4       89.76      104.29     10.98 o 
   8   5   4        4.76       -6.11     10.51 o 
   9   5   4      109.38      115.56     19.20 o 
  10   5   4       29.48       42.98     20.10 o 
  11   5   4      155.88      168.13     33.31 o 
  12   5   4       49.08       30.24     28.96 o 
  13   5   4      104.09       13.33     31.66 o 
  14   5   4        8.16        4.45     39.16 o 
 -15   6   4       11.98       37.79     38.48 o 
 -14   6   4        3.40      -10.35     29.68 o 
 -13   6   4        0.88        2.92     21.07 o 
 -12   6   4       63.78       93.43     21.73 o 
 -11   6   4      163.02      128.43     19.96 o 
 -10   6   4       95.65       87.92     25.94 o 
  -9   6   4       39.65       27.87     14.46 o 
  -8   6   4      291.32      258.23     19.04 o 
  -7   6   4      349.72      360.29     18.62 o 
  -6   6   4      129.14      122.95     12.70 o 
  -5   6   4      885.49      978.52     24.38 o 
  -4   6   4        1.38       -2.38      6.94 o 
  -3   6   4     7267.46     7122.98     91.05 o 
  -2   6   4      533.38      654.58     17.00 o 
  -1   6   4     6589.91     6519.99     67.69 o 
   0   6   4       13.16       -3.26     10.03 o 
   1   6   4     4565.41     4216.55     54.72 o 
   2   6   4        0.11       19.34      9.24 o 
   3   6   4     6028.72     5614.66     68.53 o 
   4   6   4      215.74      235.09     12.38 o 
   5   6   4     1021.73     1010.06     25.74 o 
   6   6   4      465.23      483.27     18.71 o 
   7   6   4     1112.98     1106.30     34.32 o 
   8   6   4      274.26      272.90     19.83 o 
   9   6   4      286.73      271.21     29.92 o 
  10   6   4       92.26       49.73     25.97 o 
  11   6   4       38.89       25.70     24.44 o 
  12   6   4       30.80       54.00     31.60 o 
  13   6   4        6.18      -29.77     29.77 o 
  14   6   4        5.75      -31.30     63.61 o 
 -15   7   4      235.13      215.64    207.35 o 
 -14   7   4       11.84      -28.69     28.69 o 
 -13   7   4      198.33      204.44     29.90 o 
 -12   7   4        0.06        7.16     20.72 o 
 -11   7   4      322.49      343.99     27.90 o 
 -10   7   4       54.40       36.72     16.44 o 
  -9   7   4      733.02      730.26     27.69 o 
  -8   7   4       28.10       11.04     12.89 o 
  -7   7   4     1446.41     1334.46     36.68 o 
  -6   7   4       10.80       14.19     10.14 o 
  -5   7   4     3323.43     3442.55     60.34 o 
  -4   7   4      760.74      900.53     31.82 o 
  -3   7   4     4059.55     3974.37     57.14 o 
  -2   7   4      447.98      497.33     15.63 o 
  -1   7   4     1645.87     1623.87     23.35 o 
   0   7   4      171.07      183.92     14.42 o 
   1   7   4      373.08      364.68     20.63 o 
   2   7   4        0.89        1.90      8.15 o 
   3   7   4        2.25        4.68      7.31 o 
   4   7   4      354.81      379.74     15.08 o 
   5   7   4      330.57      385.92     16.36 o 
   6   7   4      133.30      126.78     13.20 o 
   7   7   4      507.43      573.29     22.69 o 
   8   7   4       16.23        7.48     14.40 o 
   9   7   4       68.82       73.72     22.93 o 
  10   7   4       45.50       -2.53     24.76 o 
  11   7   4       58.25       27.98     26.19 o 
  12   7   4        4.99      -18.10     27.55 o 
  13   7   4       55.19        9.44     32.41 o 
 -15   8   4       21.36       95.75     58.47 o 
 -14   8   4        2.25      -33.03     38.78 o 
 -13   8   4        0.49       -6.57     24.35 o 
 -12   8   4        1.80       18.74     21.89 o 
 -11   8   4       23.25        1.17     19.16 o 
 -10   8   4       17.46      -16.49     16.49 o 
  -9   8   4       89.44       61.36     15.36 o 
  -8   8   4       28.55       35.98     12.47 o 
  -7   8   4      924.75      931.56     29.09 o 
  -6   8   4      453.54      464.84     24.19 o 
  -5   8   4     1817.08     1846.31     32.46 o 
  -4   8   4      145.15      132.78     12.50 o 
  -3   8   4     2283.58     2109.75     33.19 o 
  -2   8   4      153.82      140.46      9.80 o 
  -1   8   4     2130.76     2057.37     29.00 o 
   0   8   4        2.67       -0.82      9.68 o 
   1   8   4     2456.70     2402.33     46.08 o 
   2   8   4        2.26       -6.27     12.36 o 
   3   8   4     3243.44     3088.92     47.46 o 
   4   8   4       74.68       77.02      9.84 o 
   5   8   4      397.10      404.28     17.45 o 
   6   8   4     1747.38     1705.14     35.57 o 
   7   8   4      203.88      219.74     17.56 o 
   8   8   4        6.46       -2.91     14.23 o 
   9   8   4      168.28      186.56     25.25 o 
  10   8   4        5.01        5.01     22.07 o 
  11   8   4       91.34      114.89     29.25 o 
  12   8   4       18.02       -6.10     30.07 o 
  13   8   4       35.34       -2.24     37.55 o 
 -14   9   4        0.01       -7.99     38.29 o 
 -13   9   4      172.19      143.49     33.49 o 
 -12   9   4       10.20       16.45     26.06 o 
 -11   9   4      179.99      112.15     28.22 o 
 -10   9   4        0.31       19.76     19.99 o 
  -9   9   4      667.67      667.96     34.63 o 
  -8   9   4       20.34       -1.10     14.59 o 
  -7   9   4     1859.70     1794.82     37.22 o 
  -6   9   4        1.95        7.38      9.88 o 
  -5   9   4     2118.28     2076.80     51.35 o 
  -4   9   4        8.66        1.13     10.44 o 
  -3   9   4     1386.69     1388.07     28.56 o 
  -2   9   4      352.27      361.27     15.21 o 
  -1   9   4      311.39      293.36     12.81 o 
   0   9   4      352.81      363.27     24.21 o 
   1   9   4        0.64       13.43     13.26 o 
   2   9   4     2235.43     2232.94     48.98 o 
   3   9   4      587.20      560.92     28.30 o 
   4   9   4       83.52       91.30     10.45 o 
   5   9   4       35.21       44.41     10.57 o 
   6   9   4      140.78      122.65     14.52 o 
   7   9   4      114.83       77.43     16.47 o 
   8   9   4      217.81      218.47     22.79 o 
   9   9   4       64.28       45.02     20.98 o 
  10   9   4        0.22       12.79     24.31 o 
  11   9   4      113.57       72.69     30.35 o 
  12   9   4        0.77       -0.95     28.05 o 
 -13  10   4        0.39      -24.32     31.09 o 
 -12  10   4       44.00      -19.84     26.90 o 
 -11  10   4        1.77       23.99     24.25 o 
 -10  10   4      139.75      148.49     25.73 o 
  -9  10   4      185.14      181.57     25.98 o 
  -8  10   4      538.12      551.45     29.17 o 
  -7  10   4      210.58      201.05     20.95 o 
  -6  10   4      155.13      150.34     18.68 o 
  -5  10   4      596.39      552.32     27.78 o 
  -4  10   4       22.74       17.17     12.43 o 
  -3  10   4      704.80      662.94     23.30 o 
  -2  10   4      228.17      241.16     14.18 o 
  -1  10   4     1736.22     1712.64     29.05 o 
   0  10   4      349.52      369.03     26.58 o 
   1  10   4     1130.91     1152.29     35.20 o 
   2  10   4       90.75      104.50     17.65 o 
   3  10   4      118.10      133.18     18.80 o 
   4  10   4      155.78      158.90     18.40 o 
   5  10   4      503.25      538.82     21.47 o 
   6  10   4       58.83       53.60     14.15 o 
   7  10   4      274.67      313.39     22.19 o 
   8  10   4       12.76      -17.99     22.57 o 
   9  10   4      212.67      189.47     38.24 o 
  10  10   4       32.93       40.12     25.05 o 
  11  10   4       89.67       86.00     29.90 o 
  12  10   4       16.50       23.33     34.19 o 
 -12  11   4       34.61       55.91     33.87 o 
 -11  11   4      171.40      140.58     33.17 o 
 -10  11   4        1.09      -11.70     21.46 o 
  -9  11   4      395.09      440.64     31.64 o 
  -8  11   4        3.60       -4.75     16.81 o 
  -7  11   4      436.62      435.97     35.50 o 
  -6  11   4       23.30        9.64     15.64 o 
  -5  11   4      338.07      351.82     24.22 o 
  -4  11   4      542.62      482.52     26.26 o 
  -3  11   4      368.30      322.58     21.40 o 
  -2  11   4     1212.13     1203.49     33.50 o 
  -1  11   4      225.31      222.73     14.31 o 
   0  11   4     2420.20     2538.72     61.91 o 
   1  11   4      253.77      273.60     22.50 o 
   2  11   4       12.81      -15.72     16.13 o 
   3  11   4        9.69       -6.68     17.45 o 
   4  11   4     1117.28     1076.85     36.33 o 
   5  11   4       37.16       42.74     13.19 o 
   6  11   4      106.16      120.75     17.84 o 
   7  11   4       38.09       30.84     17.12 o 
   8  11   4      146.42      172.16     25.61 o 
   9  11   4        9.09       18.02     22.28 o 
  10  11   4       12.70       56.83     26.82 o 
  11  11   4        2.06        6.98     27.20 o 
 -11  12   4       38.75        1.55     27.03 o 
 -10  12   4      104.31      104.15     28.15 o 
  -9  12   4        0.34       -8.71     21.79 o 
  -8  12   4      186.14      233.18     35.28 o 
  -7  12   4       30.98       28.84     21.67 o 
  -6  12   4      219.63      234.80     22.48 o 
  -5  12   4      192.98      182.68     21.14 o 
  -4  12   4      551.45      562.91     28.91 o 
  -3  12   4      569.70      540.54     26.71 o 
  -2  12   4       80.31       81.77     15.15 o 
  -1  12   4      125.77      114.70     13.65 o 
   0  12   4        1.37       15.54     17.06 o 
   1  12   4      276.51      296.91     26.16 o 
   2  12   4        0.31        9.76     15.96 o 
   3  12   4       66.37       72.98     21.73 o 
   4  12   4        5.56       -6.74     19.35 o 
   5  12   4      233.22      243.65     19.42 o 
   6  12   4       28.03       26.95     16.11 o 
   7  12   4       60.21       55.89     20.65 o 
   8  12   4       34.75       12.16     21.12 o 
   9  12   4       71.99       32.50     24.13 o 
  10  12   4       55.12       44.49     35.06 o 
 -10  13   4       10.18       15.41     26.91 o 
  -9  13   4       46.90       69.32     25.77 o 
  -8  13   4        4.75      -19.56     20.70 o 
  -7  13   4       14.91       32.57     19.98 o 
  -6  13   4      193.70      184.54     22.26 o 
  -5  13   4       11.29       -8.61     16.91 o 
  -4  13   4      960.51      922.35     48.04 o 
  -3  13   4       59.38       54.82     16.92 o 
  -2  13   4      215.74      246.11     20.51 o 
  -1  13   4      560.52      606.46     33.81 o 
   0  13   4      540.39      594.24     62.86 o 
   1  13   4        9.15      -18.59     22.24 o 
   2  13   4      691.63      691.55     39.93 o 
   3  13   4       14.18      -20.19     20.19 o 
   4  13   4      478.14      571.55     46.24 o 
   5  13   4        8.44       -3.74     18.70 o 
   6  13   4      217.40      258.09     38.75 o 
   7  13   4       25.09       -6.77     23.96 o 
   8  13   4       19.33       -5.37     27.66 o 
   9  13   4        5.75        7.02     28.16 o 
  -9  14   4        2.01      -10.56     26.10 o 
  -8  14   4      233.84      249.36     30.42 o 
  -7  14   4       95.99       75.00     23.19 o 
  -6  14   4      352.25      366.47     28.79 o 
  -5  14   4        0.35        8.70     19.26 o 
  -4  14   4       60.07       71.71     20.23 o 
  -3  14   4       66.47       49.05     17.57 o 
  -2  14   4      180.19      204.68     20.96 o 
  -1  14   4       25.60       20.72     28.03 o 
   0  14   4        2.90       -1.25     21.20 o 
   1  14   4       14.76       23.25     25.73 o 
   2  14   4       10.11      -10.55     26.19 o 
   3  14   4       32.59       50.65     28.83 o 
   4  14   4       27.90        6.78     27.50 o 
   5  14   4        0.83      -26.37     26.37 o 
   6  14   4        0.94      -14.16     23.14 o 
   7  14   4        6.07      -23.93     28.11 o 
  -7  15   4      124.27      135.72     27.86 o 
  -6  15   4      139.75      137.19     24.40 o 
  -5  15   4        2.72       24.91     21.31 o 
  -4  15   4        3.86       -1.63     19.40 o 
  -3  15   4        6.44       -4.12     21.07 o 
  -2  15   4      229.75      225.87     26.98 o 
  -1  15   4       10.92       14.13     19.01 o 
   0  15   4      317.31      347.90     37.70 o 
   1  15   4        7.47       73.53     32.13 o 
   2  15   4      374.83      361.58     45.47 o 
   3  15   4       22.13        6.82     30.78 o 
   4  15   4      163.07      275.52     40.81 o 
   5  15   4       31.87       50.94     33.25 o 
  -4  16   4       67.16       65.77     24.62 o 
  -3  16   4       34.92       54.51     23.73 o 
  -2  16   4       29.06       10.01     26.40 o 
  -1  16   4        0.09       -2.56     21.12 o 
   0  16   4        0.76      -18.81     33.63 o 
   1  16   4        6.05       37.54     31.07 o 
   2  16   4        3.74      -25.34     31.90 o 
 -17   0   5      195.96      175.10     65.54 o 
 -15   0   5      343.96      410.72     72.15 o 
 -13   0   5      911.63      955.04     80.30 o 
 -11   0   5      267.47      236.13     38.68 o 
  -9   0   5      169.47      140.20     21.08 o 
  -7   0   5      313.65      311.19     25.23 o 
  -5   0   5     7521.17     8057.02    138.82 o 
  -3   0   5       67.16       65.29     11.06 o 
  -1   0   5     1660.76     1589.55     33.13 o 
   1   0   5      556.66      561.97     19.78 o 
   3   0   5      408.00      391.56     25.80 o 
   5   0   5     5672.19     5503.94    104.24 o 
   7   0   5     9185.06     8483.25    346.23 o 
   9   0   5     1376.59     1378.53     51.34 o 
  11   0   5      385.33      421.86     67.56 o 
  13   0   5       93.66       56.50     48.93 o 
  15   0   5       41.33      -58.71     64.30 o 
 -16   1   5       38.95       56.73     38.19 o 
 -15   1   5        8.45      -29.34     29.34 o 
 -14   1   5       67.38       78.34     32.82 o 
 -13   1   5      310.55      333.21     29.73 o 
 -12   1   5        0.58        3.86     17.76 o 
 -11   1   5     1467.68     1425.18     62.62 o 
 -10   1   5       82.56       68.25     15.66 o 
  -9   1   5     3355.06     3251.20     53.72 o 
  -8   1   5      109.08      134.63     14.73 o 
  -7   1   5    10000.39     9892.44    109.85 o 
  -6   1   5      630.75      695.67     21.46 o 
  -5   1   5    10497.81    10834.37    120.40 o 
  -4   1   5     6306.37     6787.93     70.43 o 
  -3   1   5     8269.82     8265.92     84.87 o 
  -2   1   5      471.57      426.49     11.82 o 
  -1   1   5       19.97       45.53      5.92 o 
   0   1   5      503.64      536.12     13.47 o 
   1   1   5      925.32      908.41     17.83 o 
   2   1   5      342.85      374.57     14.11 o 
   3   1   5      540.87      560.17     17.15 o 
   4   1   5       43.82       48.16     11.09 o 
   5   1   5      751.35      807.48     31.21 o 
   6   1   5       29.01       29.40     13.35 o 
   7   1   5      426.80      421.19     26.36 o 
   8   1   5      391.54      443.68     24.85 o 
   9   1   5        7.36       -0.84     11.55 o 
  10   1   5        5.94       12.00     18.69 o 
  11   1   5       57.50       70.48     25.60 o 
  12   1   5      108.83      114.23     47.08 o 
  13   1   5      133.67      116.15     35.61 o 
  14   1   5       16.77      -26.02     35.01 o 
  15   1   5       96.08       36.86     51.95 o 
 -16   2   5        0.16       -8.39     33.46 o 
 -15   2   5      156.54      166.29     40.57 o 
 -14   2   5       57.05       51.13     30.85 o 
 -13   2   5      351.81      377.91     55.57 o 
 -12   2   5      219.79      210.90     25.63 o 
 -11   2   5      452.03      475.12     31.16 o 
 -10   2   5     1241.67     1287.60     40.71 o 
  -9   2   5      104.84      108.13     15.73 o 
  -8   2   5     1610.30     1628.62     36.70 o 
  -7   2   5      242.38      278.18     17.09 o 
  -6   2   5      520.72      475.92     19.87 o 
  -5   2   5       16.38      139.20     11.61 o 
  -4   2   5       14.82       -3.18      6.99 o 
  -3   2   5      509.62      614.27     16.77 o 
  -2   2   5     1861.28     1981.70     26.28 o 
  -1   2   5     2060.34     2101.11     26.58 o 
   0   2   5       29.66       12.42      6.48 o 
   1   2   5      288.16      267.51     15.62 o 
   2   2   5     1269.40     1311.68     39.59 o 
   3   2   5     7054.01     7272.23     88.10 o 
   4   2   5     4956.00     5198.40     65.62 o 
   5   2   5     1805.78     1846.93     36.52 o 
   6   2   5      230.26      226.31     17.00 o 
   7   2   5     1497.00     1512.32     38.08 o 
   8   2   5       16.78        9.10     11.10 o 
   9   2   5     1568.44     1589.92     49.06 o 
  10   2   5      302.64      331.13     33.46 o 
  11   2   5      632.89      572.61     43.63 o 
  12   2   5       15.72        6.63     27.34 o 
  13   2   5       97.04       51.15     36.90 o 
  14   2   5       47.05       52.71     40.08 o 
 -16   3   5       32.73       38.07     35.94 o 
 -15   3   5       50.65       12.78     38.87 o 
 -14   3   5      143.55      158.47     31.70 o 
 -13   3   5      164.84      181.55     27.02 o 
 -12   3   5      500.93      467.46     31.74 o 
 -11   3   5     1153.39     1087.05     49.75 o 
 -10   3   5      444.73      439.51     25.92 o 
  -9   3   5     3217.98     3211.31     59.26 o 
  -8   3   5      150.65      157.06     16.92 o 
  -7   3   5     2556.04     2684.45     49.25 o 
  -6   3   5     1444.29     1476.07     31.33 o 
  -5   3   5     1471.11     1456.70     31.73 o 
  -4   3   5      601.51      611.96     20.23 o 
  -3   3   5     2248.24     2304.36     36.25 o 
  -2   3   5     3311.59     3649.13     65.09 o 
  -1   3   5    11209.07    11697.87    105.82 o 
   0   3   5     1394.95     1312.56     19.93 o 
   1   3   5     1608.38     1670.14     25.69 o 
   2   3   5       32.71       57.75      7.31 o 
   3   3   5     1094.17     1143.78     24.44 o 
   4   3   5       59.86       34.29      7.93 o 
   5   3   5       51.15       92.85     11.79 o 
   6   3   5      450.32      373.08     20.17 o 
   7   3   5        1.34       -5.48     11.34 o 
   8   3   5      131.57      129.49     17.00 o 
   9   3   5      237.47      218.49     25.35 o 
  10   3   5     1173.58     1187.25     62.45 o 
  11   3   5       55.83       87.73     26.43 o 
  12   3   5      237.11      228.60     57.17 o 
  13   3   5       74.15      151.21     54.20 o 
  14   3   5       29.24       20.04     40.81 o 
 -16   4   5       24.43       22.08     39.95 o 
 -15   4   5       68.74      118.17     44.74 o 
 -14   4   5       98.00      100.84     30.05 o 
 -13   4   5       76.92       47.10     22.04 o 
 -12   4   5      355.22      339.05     33.25 o 
 -11   4   5        0.74       -1.52     14.98 o 
 -10   4   5     1372.14     1507.68     63.55 o 
  -9   4   5      201.43      174.91     19.08 o 
  -8   4   5     1400.71     1366.22     41.25 o 
  -7   4   5     1407.14     1349.26     37.36 o 
  -6   4   5     1282.81     1300.05     32.46 o 
  -5   4   5       89.62      128.58     12.85 o 
  -4   4   5     1588.92     1513.12     38.03 o 
  -3   4   5        2.52       11.66      7.24 o 
  -2   4   5       51.07       40.20      7.25 o 
  -1   4   5     1443.27     1434.34     21.92 o 
   0   4   5     6346.30     7040.85     69.49 o 
   1   4   5     5758.60     6047.35     77.93 o 
   2   4   5      567.27      640.72     23.05 o 
   3   4   5     1972.21     1938.85     33.17 o 
   4   4   5      196.93      176.26     11.00 o 
   5   4   5      746.98      823.06     24.75 o 
   6   4   5      263.80      219.54     16.98 o 
   7   4   5      232.37      279.88     16.88 o 
   8   4   5       63.60       53.68     11.93 o 
   9   4   5      399.87      362.06     26.63 o 
  10   4   5       13.41       41.60     23.42 o 
  11   4   5       99.11       46.76     28.79 o 
  12   4   5      263.95      346.42     44.06 o 
  13   4   5       88.29       70.00     39.94 o 
  14   4   5       85.69       98.61     45.71 o 
 -16   5   5       98.13       25.55     42.08 o 
 -15   5   5       65.87      123.06     46.25 o 
 -14   5   5      290.94      294.85     43.31 o 
 -13   5   5      312.13      301.77     31.76 o 
 -12   5   5      296.31      261.24     26.77 o 
 -11   5   5      379.76      419.07     28.84 o 
 -10   5   5      218.32      238.40     20.25 o 
  -9   5   5       35.58       29.86     18.42 o 
  -8   5   5      128.43      107.72     15.24 o 
  -7   5   5     1061.87     1122.80     32.69 o 
  -6   5   5       16.65       -0.82     11.70 o 
  -5   5   5      349.21      358.11     17.21 o 
  -4   5   5     1059.32      994.46     26.43 o 
  -3   5   5     5209.66     5310.67     63.40 o 
  -2   5   5       31.75       21.46      6.50 o 
  -1   5   5      343.60      378.79     15.84 o 
   0   5   5     1478.43     1384.40     22.27 o 
   1   5   5     2626.72     2737.11     43.32 o 
   2   5   5     2700.56     2571.00     36.76 o 
   3   5   5      586.36      664.29     20.80 o 
   4   5   5     1628.65     1522.69     31.16 o 
   5   5   5       46.93       87.60     12.49 o 
   6   5   5     1169.91     1172.23     29.71 o 
   7   5   5      593.70      595.13     20.47 o 
   8   5   5     1624.02     1690.81     35.00 o 
   9   5   5      223.64      250.28     30.98 o 
  10   5   5      192.29      282.61     34.36 o 
  11   5   5       52.27       40.50     27.36 o 
  12   5   5      148.28      156.24     45.06 o 
  13   5   5        6.03       20.79     43.86 o 
  14   5   5      115.20       80.72     45.25 o 
 -15   6   5        0.60      -17.67     38.59 o 
 -14   6   5      255.19      218.64     40.15 o 
 -13   6   5        2.90       -0.77     23.54 o 
 -12   6   5      293.90      349.21     30.17 o 
 -11   6   5      157.97      100.63     20.16 o 
 -10   6   5      315.35      393.01     26.04 o 
  -9   6   5       83.36       75.19     15.74 o 
  -8   6   5      700.83      723.96     28.50 o 
  -7   6   5        6.86        7.50     10.77 o 
  -6   6   5     1683.61     1547.01     32.11 o 
  -5   6   5     1129.69     1100.76     27.15 o 
  -4   6   5     3915.78     3663.53     54.48 o 
  -3   6   5      634.68      673.21     26.10 o 
  -2   6   5     6167.02     6273.78     76.46 o 
  -1   6   5       39.84       39.72      8.34 o 
   0   6   5     1303.00     1356.36     24.24 o 
   1   6   5      255.01      237.13     12.29 o 
   2   6   5      690.92      687.48     18.46 o 
   3   6   5       72.47       64.04     11.91 o 
   4   6   5     1018.61     1018.28     31.50 o 
   5   6   5      404.79      451.95     18.21 o 
   6   6   5        0.89        0.94     10.43 o 
   7   6   5      302.52      263.16     18.44 o 
   8   6   5        0.54      -10.55     12.89 o 
   9   6   5        0.74       -6.16     20.25 o 
  10   6   5        0.23        2.69     23.31 o 
  11   6   5        4.57       -4.86     26.32 o 
  12   6   5       50.85        3.14     29.40 o 
  13   6   5       13.26       -0.44     31.58 o 
 -15   7   5        9.24      -13.10     47.47 o 
 -14   7   5      102.62       87.18     34.02 o 
 -13   7   5       14.85       -8.47     23.89 o 
 -12   7   5      117.64       78.16     30.15 o 
 -11   7   5        0.03      -10.42     18.36 o 
 -10   7   5       38.92       32.98     16.54 o 
  -9   7   5       38.34       31.19     15.32 o 
  -8   7   5       18.80       17.59     13.12 o 
  -7   7   5       86.36       84.68     13.79 o 
  -6   7   5      199.98      191.61     14.98 o 
  -5   7   5      652.94      703.41     22.43 o 
  -4   7   5      994.80      964.99     27.65 o 
  -3   7   5      166.55      149.64     12.37 o 
  -2   7   5      451.37      409.29     15.69 o 
  -1   7   5     1242.81     1292.28     24.59 o 
   0   7   5     1562.07     1572.87     30.23 o 
   1   7   5       59.65       45.41      7.82 o 
   2   7   5     2164.29     2031.58     32.86 o 
   3   7   5        0.56        5.30      8.69 o 
   4   7   5     3466.57     3335.07     51.66 o 
   5   7   5      421.40      428.54     18.82 o 
   6   7   5     2528.89     2552.33     46.10 o 
   7   7   5       15.46        6.95     12.45 o 
   8   7   5      250.51      262.47     20.37 o 
   9   7   5       76.49       79.27     22.07 o 
  10   7   5      387.39      430.03     40.11 o 
  11   7   5       37.94       -6.55     27.70 o 
  12   7   5       74.29      115.54     36.08 o 
  13   7   5       31.18       41.25     35.44 o 
 -14   8   5       34.15        7.73     30.95 o 
 -13   8   5       10.54       14.00     27.47 o 
 -12   8   5       74.14       65.49     29.10 o 
 -11   8   5       12.27      -18.46     18.46 o 
 -10   8   5      465.82      475.12     30.86 o 
  -9   8   5       88.61       67.74     17.28 o 
  -8   8   5      618.01      617.47     28.98 o 
  -7   8   5        0.48        6.46     11.54 o 
  -6   8   5     1859.19     1862.70     35.94 o 
  -5   8   5      304.30      321.58     18.42 o 
  -4   8   5     1119.47     1078.22     28.94 o 
  -3   8   5      243.80      252.11     16.92 o 
  -2   8   5     2505.97     2420.63     35.84 o 
  -1   8   5       65.42       62.14      9.01 o 
   0   8   5     1818.66     1812.15     30.62 o 
   1   8   5        0.38       -2.91      8.99 o 
   2   8   5     1288.50     1330.93     37.09 o 
   3   8   5        4.53        3.92      8.85 o 
   4   8   5      153.92      160.10     13.09 o 
   5   8   5        0.42       77.57     12.96 o 
   6   8   5      380.66      375.88     21.20 o 
   7   8   5       13.50       34.50     14.13 o 
   8   8   5        0.01        0.30     18.15 o 
   9   8   5        1.42       16.36     21.25 o 
  10   8   5       34.58       16.97     23.55 o 
  11   8   5        2.81       41.13     27.00 o 
  12   8   5       13.97       26.61     27.67 o 
 -14   9   5       60.07        0.65     33.59 o 
 -13   9   5       63.66       66.80     30.16 o 
 -12   9   5       65.92       46.82     33.15 o 
 -11   9   5        6.17      -11.48     21.95 o 
 -10   9   5      169.79      151.92     25.81 o 
  -9   9   5        0.88       -2.56     17.14 o 
  -8   9   5        5.67       13.42     15.62 o 
  -7   9   5      328.76      385.73     22.55 o 
  -6   9   5      232.36      200.57     16.52 o 
  -5   9   5        3.17       49.65     13.76 o 
  -4   9   5       58.20       49.63     11.78 o 
  -3   9   5        3.40        5.48      9.69 o 
  -2   9   5      649.60      645.01     23.31 o 
  -1   9   5      548.76      553.22     17.35 o 
   0   9   5      835.61      919.98     27.07 o 
   1   9   5      129.50      144.25     14.38 o 
   2   9   5     3205.09     3000.38     50.77 o 
   3   9   5      354.47      354.39     22.59 o 
   4   9   5      416.76      461.59     20.15 o 
   5   9   5       58.64       55.49     12.05 o 
   6   9   5      988.76     1006.12     32.69 o 
   7   9   5       71.99       78.78     16.62 o 
   8   9   5      468.59      441.43     39.64 o 
   9   9   5        0.72        4.35     23.89 o 
  10   9   5      294.68      303.10     32.65 o 
  11   9   5        3.13       -1.00     25.06 o 
  12   9   5       20.57       37.80     30.73 o 
 -13  10   5        0.24      -21.34     32.11 o 
 -12  10   5       23.47       -1.17     26.84 o 
 -11  10   5        8.75       49.84     25.69 o 
 -10  10   5      324.53      356.43     34.33 o 
  -9  10   5       19.48       19.61     20.79 o 
  -8  10   5      341.37      314.62     26.62 o 
  -7  10   5       23.38       33.47     16.86 o 
  -6  10   5      703.74      694.09     30.52 o 
  -5  10   5        4.92       33.00     14.05 o 
  -4  10   5      808.02      793.94     29.39 o 
  -3  10   5        1.02       -0.64     11.86 o 
  -2  10   5      489.60      530.08     21.68 o 
  -1  10   5        0.78        3.29      8.50 o 
   0  10   5      790.29      819.60     26.06 o 
   1  10   5      476.45      499.85     39.17 o 
   2  10   5      513.49      597.32     38.32 o 
   3  10   5       13.69       30.35     13.18 o 
   4  10   5      530.44      526.86     23.41 o 
   5  10   5       86.22      112.24     15.22 o 
   6  10   5        0.18        1.00     13.78 o 
   7  10   5       89.51       86.50     17.09 o 
   8  10   5       10.57      -10.77     19.15 o 
   9  10   5      183.05      109.97     25.35 o 
  10  10   5        0.54      -23.21     23.21 o 
  11  10   5        9.39        8.52     29.35 o 
 -12  11   5       32.86       32.52     33.54 o 
 -11  11   5      141.26      123.22     32.71 o 
 -10  11   5        2.92      -17.49     23.14 o 
  -9  11   5      279.20      280.94     32.32 o 
  -8  11   5        4.79      -17.02     17.02 o 
  -7  11   5      206.11      225.83     24.39 o 
  -6  11   5        0.11      -17.66     17.66 o 
  -5  11   5      240.21      257.66     22.66 o 
  -4  11   5       95.26       85.89     18.83 o 
  -3  11   5      613.72      686.37     29.32 o 
  -2  11   5      540.00      537.19     28.44 o 
  -1  11   5      283.68      266.49     15.91 o 
   0  11   5      711.33      716.21     29.49 o 
   1  11   5      209.22      188.89     24.05 o 
   2  11   5        9.11      -16.14     20.26 o 
   3  11   5      169.97      164.62     26.95 o 
   4  11   5      690.95      737.78     32.38 o 
   5  11   5       10.68       16.55     13.87 o 
   6  11   5      281.03      268.80     21.58 o 
   7  11   5       27.13       -9.70     18.80 o 
   8  11   5      191.29      119.68     32.58 o 
   9  11   5        9.96        2.42     24.37 o 
  10  11   5       28.86       -3.22     25.59 o 
 -11  12   5       10.06      -19.04     26.06 o 
 -10  12   5       70.38       63.06     27.41 o 
  -9  12   5       65.56       16.59     23.13 o 
  -8  12   5      116.05      101.45     23.70 o 
  -7  12   5        0.51      -16.68     16.68 o 
  -6  12   5      182.94      141.37     21.75 o 
  -5  12   5        4.41        1.67     16.67 o 
  -4  12   5      427.75      395.00     26.00 o 
  -3  12   5       81.26       96.21     17.30 o 
  -2  12   5       24.91       37.37     14.68 o 
  -1  12   5      142.37      135.27     14.52 o 
   0  12   5      494.71      499.99     30.41 o 
   1  12   5       12.01        0.80     23.68 o 
   2  12   5       52.63       29.94     20.47 o 
   3  12   5      349.66      387.38     43.97 o 
   4  12   5       53.07       55.90     34.76 o 
   5  12   5      289.48      299.38     23.71 o 
   6  12   5       14.50       11.01     18.98 o 
   7  12   5      177.23      252.48     28.23 o 
   8  12   5        0.77       -3.99     21.82 o 
   9  12   5       44.77       28.93     25.60 o 
 -10  13   5        4.11        9.42     26.77 o 
  -9  13   5      110.79      127.37     29.69 o 
  -8  13   5       11.35      -21.57     21.57 o 
  -7  13   5      268.87      304.77     39.45 o 
  -6  13   5       21.11       19.04     20.43 o 
  -5  13   5      673.57      712.90     35.12 o 
  -4  13   5       24.51       31.22     17.57 o 
  -3  13   5      287.49      306.67     23.19 o 
  -2  13   5        4.23        8.66     14.80 o 
  -1  13   5      306.49      288.99     20.87 o 
   0  13   5       41.67       61.09     24.39 o 
   1  13   5      118.31      100.81     30.44 o 
   2  13   5      185.49      209.45     34.92 o 
   3  13   5       78.02       40.45     27.53 o 
   4  13   5       31.96       17.98     26.72 o 
   5  13   5      106.66       93.28     20.04 o 
   6  13   5        3.66       -2.64     19.78 o 
   7  13   5        0.09      -24.25     24.25 o 
   8  13   5       14.78       24.47     38.20 o 
  -9  14   5       25.32        0.00     67.10 o 
  -8  14   5      111.17       94.13     28.88 o 
  -7  14   5        1.83       23.17     21.80 o 
  -6  14   5        7.10       -0.74     20.50 o 
  -5  14   5       78.61       96.29     22.57 o 
  -4  14   5        9.87        5.61     18.41 o 
  -3  14   5       14.56        0.83     17.73 o 
  -2  14   5      177.38      159.50     23.89 o 
  -1  14   5      115.40      116.55     20.86 o 
   0  14   5        0.41      -12.81     24.14 o 
   1  14   5       97.84       94.01     27.61 o 
   2  14   5        1.31      -32.28     32.28 o 
   3  14   5      275.97      308.24     39.59 o 
   4  14   5        0.02       34.75     38.74 o 
   5  14   5       94.11       86.65     37.25 o 
   6  14   5        0.10      -22.07     22.07 o 
   7  14   5      121.36      -30.75     67.10 o 
  -7  15   5      166.92      267.46     98.78 o 
  -6  15   5       17.13        5.15     20.89 o 
  -5  15   5       91.30       91.46     23.57 o 
  -4  15   5       11.71       41.77     23.47 o 
  -3  15   5      354.97      370.75     32.12 o 
  -2  15   5        5.10       43.20     22.69 o 
  -1  15   5      125.84      167.55     24.11 o 
   0  15   5        0.20      -11.21     30.19 o 
   1  15   5      189.24      115.46     33.69 o 
   2  15   5        2.89       39.72     35.78 o 
   3  15   5       31.16       25.74     34.83 o 
   4  15   5        1.68      -32.24     32.46 o 
   5  15   5        0.18      -63.37     63.37 o 
  -3  16   5       27.52       67.82     25.56 o 
  -2  16   5        6.58       -9.23     22.41 o 
  -1  16   5       68.03       74.73     23.72 o 
   0  16   5       29.01       11.30     34.57 o 
   1  16   5      100.28       71.75     35.91 o 
 -16   0   6       41.97        7.40     52.60 o 
 -14   0   6      506.01      431.15    177.53 o 
 -12   0   6      358.79      442.06     64.75 o 
 -10   0   6     1189.73     1208.86     88.26 o 
  -8   0   6     1425.97     1474.67     54.74 o 
  -6   0   6    10861.14    11000.23    169.19 o 
  -4   0   6    11562.61    11427.56    157.64 o 
  -2   0   6     1233.04     1113.04     29.70 o 
   0   0   6      975.57      964.95     27.87 o 
   2   0   6     3599.42     3424.42     66.58 o 
   4   0   6      861.43      767.34     34.63 o 
   6   0   6     1969.24     2041.71     65.11 o 
   8   0   6      189.00      115.36     31.07 o 
  10   0   6       42.15       42.70     33.21 o 
  12   0   6        0.04      -33.36     37.28 o 
  14   0   6        0.25       44.73     64.30 o 
 -16   1   6       60.73       48.42     37.18 o 
 -15   1   6       80.88       54.14     46.27 o 
 -14   1   6       26.54       27.02     29.63 o 
 -13   1   6       77.73       50.02     21.04 o 
 -12   1   6      303.18      273.66     37.81 o 
 -11   1   6       51.04       40.59     22.54 o 
 -10   1   6     1260.02     1170.96     40.59 o 
  -9   1   6      204.36      243.53     19.15 o 
  -8   1   6     2546.47     2527.33     47.71 o 
  -7   1   6      239.89      280.50     17.13 o 
  -6   1   6     2499.16     2502.46     41.61 o 
  -5   1   6      315.93      486.49     17.99 o 
  -4   1   6     5952.26     6470.13     78.24 o 
  -3   1   6      489.10      529.20     17.50 o 
  -2   1   6      456.71      570.17     16.31 o 
  -1   1   6      869.15      951.96     20.40 o 
   0   1   6      202.61      258.34     14.39 o 
   1   1   6        1.03       -0.08      8.96 o 
   2   1   6       83.83       47.48      8.39 o 
   3   1   6       74.38      106.60     11.06 o 
   4   1   6       34.76       35.10     10.38 o 
   5   1   6      684.19      750.82     32.91 o 
   6   1   6      435.37      443.94     22.80 o 
   7   1   6        5.13        3.36     12.98 o 
   8   1   6      388.80      382.58     25.82 o 
   9   1   6       36.74        1.06     17.93 o 
  10   1   6      213.08      196.01     29.06 o 
  11   1   6        9.69      -10.01     24.19 o 
  12   1   6      311.36      357.48     51.52 o 
  13   1   6       23.32       56.53     47.74 o 
  14   1   6      173.38      111.11     64.75 o 
 -16   2   6       97.08       50.38     38.20 o 
 -15   2   6      141.47      170.23     42.40 o 
 -14   2   6        0.52      -10.75     24.20 o 
 -13   2   6      293.49      247.62     30.22 o 
 -12   2   6      123.43      121.62     27.53 o 
 -11   2   6        0.71      -20.56     32.24 o 
 -10   2   6      548.33      595.19     34.32 o 
  -9   2   6      752.86      796.92     40.11 o 
  -8   2   6     3010.06     2931.54     53.77 o 
  -7   2   6       36.48       53.63     13.20 o 
  -6   2   6     1890.28     1656.58     32.81 o 
  -5   2   6      117.59      215.80     13.18 o 
  -4   2   6     4217.83     4004.22     51.87 o 
  -3   2   6     3143.46     3500.36     42.75 o 
  -2   2   6    10195.35    10736.51    112.15 o 
  -1   2   6      933.12      951.30     22.43 o 
   0   2   6     3022.58     2866.37     42.65 o 
   1   2   6        0.56       -6.00      6.00 o 
   2   2   6     1378.47     1222.73     26.18 o 
   3   2   6       22.67       26.93      9.07 o 
   4   2   6      631.29      642.36     22.45 o 
   5   2   6      114.62      132.24     13.95 o 
   6   2   6      231.44      232.51     19.02 o 
   7   2   6      220.03      217.99     20.64 o 
   8   2   6      268.27      275.00     24.36 o 
   9   2   6      247.19      218.30     22.99 o 
  10   2   6      173.32      157.52     36.25 o 
  11   2   6       61.04      113.06     27.71 o 
  12   2   6        7.05       -6.66     31.61 o 
  13   2   6       25.60      -24.60     33.84 o 
  14   2   6        4.49       39.75     38.64 o 
 -16   3   6       70.28      122.19     51.11 o 
 -15   3   6        7.12      -26.98     30.41 o 
 -14   3   6       12.69       26.95     26.29 o 
 -13   3   6      375.47      297.44     33.25 o 
 -12   3   6        3.07        2.89     18.84 o 
 -11   3   6      324.58      318.16     28.01 o 
 -10   3   6      290.18      309.33     27.19 o 
  -9   3   6      746.03      796.00     34.84 o 
  -8   3   6     1010.11      975.52     36.33 o 
  -7   3   6       10.16       55.02     14.33 o 
  -6   3   6     1479.99     1517.62     35.76 o 
  -5   3   6     2374.35     2177.10     44.20 o 
  -4   3   6     1251.61     1180.47     32.07 o 
  -3   3   6     1133.43     1108.58     25.27 o 
  -2   3   6     1443.82     1620.58     28.96 o 
  -1   3   6     3609.49     3702.71     48.06 o 
   0   3   6     2580.19     3174.06     41.76 o 
   1   3   6      968.41      957.65     20.51 o 
   2   3   6      884.85      904.70     24.84 o 
   3   3   6     2708.75     2627.42     45.15 o 
   4   3   6      351.22      270.65     23.94 o 
   5   3   6       14.95        2.89     10.19 o 
   6   3   6      488.97      462.80     21.53 o 
   7   3   6      496.84      479.27     23.27 o 
   8   3   6      152.25      169.62     24.35 o 
   9   3   6      185.10      130.66     21.56 o 
  10   3   6      353.17      366.90     36.08 o 
  11   3   6       73.10       73.89     31.40 o 
  12   3   6      148.79      122.69     55.43 o 
  13   3   6       22.65        8.89     37.88 o 
  14   3   6       51.04       -3.98     41.00 o 
 -16   4   6        2.45      -22.87     39.44 o 
 -15   4   6       50.76       57.68     35.80 o 
 -14   4   6        3.14      -24.77     24.77 o 
 -13   4   6      164.03      160.23     27.60 o 
 -12   4   6      120.67      101.06     23.14 o 
 -11   4   6      973.82      922.03     39.75 o 
 -10   4   6        2.10       25.18     16.65 o 
  -9   4   6      327.76      349.54     26.07 o 
  -8   4   6      321.96      361.29     24.13 o 
  -7   4   6      495.23      436.95     24.77 o 
  -6   4   6       32.46       18.79     13.28 o 
  -5   4   6      104.23      177.08     14.14 o 
  -4   4   6     2010.93     1882.62     37.50 o 
  -3   4   6        0.08       -5.33      7.70 o 
  -2   4   6     3174.66     2911.36     41.15 o 
  -1   4   6      965.60      982.78     19.92 o 
   0   4   6     5577.80     5798.17     72.40 o 
   1   4   6     4678.81     4687.87     55.69 o 
   2   4   6     2048.33     1958.76     29.01 o 
   3   4   6      461.28      398.81     16.06 o 
   4   4   6       36.82       28.98     10.03 o 
   5   4   6      281.74      398.70     19.30 o 
   6   4   6      358.00      348.63     20.84 o 
   7   4   6       86.29       99.36     15.85 o 
   8   4   6        0.51       11.81     14.30 o 
   9   4   6      156.20      198.58     28.13 o 
  10   4   6       54.41       76.42     29.06 o 
  11   4   6      232.68      188.29     42.24 o 
  12   4   6       18.62       46.12     32.43 o 
  13   4   6      206.94      156.93     46.37 o 
  14   4   6        0.04        2.80     74.55 o 
 -16   5   6       85.16       65.80     46.57 o 
 -15   5   6        5.17      -13.99     36.72 o 
 -14   5   6      129.39      107.91     29.88 o 
 -13   5   6       18.23       -3.42     20.58 o 
 -12   5   6        0.77        1.57     18.53 o 
 -11   5   6        8.34        2.67     16.88 o 
 -10   5   6       18.64       -1.46     13.88 o 
  -9   5   6      677.26      604.35     29.60 o 
  -8   5   6       26.96       38.14     16.24 o 
  -7   5   6     1528.65     1712.32     49.97 o 
  -6   5   6     1303.71     1258.36     34.76 o 
  -5   5   6      905.89      929.73     27.61 o 
  -4   5   6      275.32      295.20     15.91 o 
  -3   5   6     1985.36     1850.52     34.54 o 
  -2   5   6      446.72      463.25     15.42 o 
  -1   5   6     5395.88     5157.79     66.25 o 
   0   5   6      439.41      537.73     18.04 o 
   1   5   6     4091.48     3917.87     55.25 o 
   2   5   6      825.33      975.40     24.05 o 
   3   5   6     2429.41     2492.07     43.25 o 
   4   5   6      300.02      250.23     15.60 o 
   5   5   6      791.01      818.27     27.60 o 
   6   5   6       66.25       51.85     13.33 o 
   7   5   6      381.07      358.85     22.67 o 
   8   5   6      336.13      343.60     21.21 o 
   9   5   6      128.53       94.58     26.79 o 
  10   5   6       76.16      104.98     30.46 o 
  11   5   6       42.16       41.60     45.73 o 
  12   5   6       36.68       19.16     32.53 o 
  13   5   6       21.07      -17.28     35.73 o 
 -15   6   6      105.88      112.86     46.00 o 
 -14   6   6       13.54       16.33     27.45 o 
 -13   6   6      168.38      121.71     30.04 o 
 -12   6   6        8.39       12.92     19.29 o 
 -11   6   6      401.18      402.43     36.79 o 
 -10   6   6        2.18       -8.99     16.26 o 
  -9   6   6       85.40       83.99     16.34 o 
  -8   6   6       64.18       69.25     14.90 o 
  -7   6   6      628.87      670.87     28.41 o 
  -6   6   6        0.72       13.20     12.83 o 
  -5   6   6     1177.32     1170.36     30.36 o 
  -4   6   6        4.28       11.52      9.47 o 
  -3   6   6        0.76       -7.21      7.21 o 
  -2   6   6        1.02       11.09      9.03 o 
  -1   6   6      499.23      544.76     19.86 o 
   0   6   6      552.51      574.44     19.38 o 
   1   6   6      950.68      915.82     26.42 o 
   2   6   6      854.34      836.55     23.24 o 
   3   6   6     1522.12     1531.46     32.37 o 
   4   6   6     1507.81     1422.20     35.94 o 
   5   6   6     1602.80     1858.63     39.20 o 
   6   6   6       15.27       20.53     14.00 o 
   7   6   6      127.70      127.83     16.21 o 
   8   6   6        4.21        0.98     13.27 o 
   9   6   6      397.18      437.35     37.22 o 
  10   6   6        7.28       58.93     25.92 o 
  11   6   6      109.71      127.91     35.14 o 
  12   6   6        3.48        4.19     30.24 o 
  13   6   6      109.01      167.81     77.55 o 
 -15   7   6       40.74       -0.33     40.53 o 
 -14   7   6        0.53       -9.77     39.81 o 
 -13   7   6       40.73       46.22     26.60 o 
 -12   7   6       94.93      111.81     26.10 o 
 -11   7   6       65.17       82.36     20.39 o 
 -10   7   6        0.49       -9.62     16.55 o 
  -9   7   6      154.47      166.76     19.24 o 
  -8   7   6        0.10        3.89     13.47 o 
  -7   7   6       14.59       27.84     13.28 o 
  -6   7   6      989.60      954.77     30.07 o 
  -5   7   6     1061.50     1096.28     29.84 o 
  -4   7   6      140.50      126.16     14.44 o 
  -3   7   6     4698.80     4625.04     63.37 o 
  -2   7   6        5.32        3.17      9.27 o 
  -1   7   6     2460.39     2339.15     39.74 o 
   0   7   6      193.08      200.50     13.86 o 
   1   7   6     2223.60     1964.96     38.36 o 
   2   7   6      108.32       99.13     11.70 o 
   3   7   6     1108.11     1007.48     28.82 o 
   4   7   6      129.11      111.88     13.62 o 
   5   7   6     1878.03     1822.58     38.65 o 
   6   7   6        2.47        0.49     12.38 o 
   7   7   6      257.94      256.40     19.81 o 
   8   7   6       30.80       36.18     19.89 o 
   9   7   6       98.34      116.87     24.53 o 
  10   7   6       15.96        0.05     21.81 o 
  11   7   6       37.38       63.84     28.72 o 
  12   7   6       13.07       31.82     33.47 o 
 -14   8   6        1.89       17.54     32.23 o 
 -13   8   6       63.98       -3.17     29.25 o 
 -12   8   6       25.11       64.98     27.73 o 
 -11   8   6      103.88      102.44     25.84 o 
 -10   8   6       34.24       34.65     21.62 o 
  -9   8   6      189.31      197.33     20.22 o 
  -8   8   6       23.37       17.38     13.99 o 
  -7   8   6      731.47      800.23     30.42 o 
  -6   8   6       86.59       92.81     14.01 o 
  -5   8   6      158.32      189.26     17.69 o 
  -4   8   6      266.74      264.73     16.88 o 
  -3   8   6      789.29      759.09     24.18 o 
  -2   8   6      709.92      734.57     27.01 o 
  -1   8   6        5.83       -5.35      8.84 o 
   0   8   6        9.58       18.68      9.08 o 
   1   8   6       39.38       35.90      9.95 o 
   2   8   6        9.18       23.66      9.20 o 
   3   8   6      768.57      717.09     24.06 o 
   4   8   6       39.77       34.74     12.23 o 
   5   8   6      819.28      843.78     29.93 o 
   6   8   6       16.34       19.55     13.52 o 
   7   8   6      878.58      886.87     34.17 o 
   8   8   6       40.76       33.64     19.83 o 
   9   8   6      372.47      343.58     31.75 o 
  10   8   6       15.62       45.37     24.69 o 
  11   8   6      115.82      103.41     32.36 o 
  12   8   6        0.20       15.22     30.53 o 
 -14   9   6        1.44       19.47     39.93 o 
 -13   9   6        1.09       64.75     35.91 o 
 -12   9   6       11.45       51.65     28.65 o 
 -11   9   6      102.52       74.40     25.58 o 
 -10   9   6        0.26       18.54     21.79 o 
  -9   9   6      292.09      271.28     32.41 o 
  -8   9   6       92.01       70.44     25.44 o 
  -7   9   6      543.91      576.38     31.71 o 
  -6   9   6       71.03       48.76     14.72 o 
  -5   9   6      676.38      677.88     28.69 o 
  -4   9   6      658.95      669.06     25.72 o 
  -3   9   6      105.28      132.42     13.27 o 
  -2   9   6       14.27       35.77     13.25 o 
  -1   9   6     2553.90     2365.22     42.60 o 
   0   9   6       65.81       55.90     13.77 o 
   1   9   6     1239.87     1200.44     26.94 o 
   2   9   6      137.25      152.05     14.17 o 
   3   9   6     1136.26     1148.47     31.34 o 
   4   9   6        1.68        0.61     11.63 o 
   5   9   6      229.00      192.21     18.31 o 
   6   9   6        2.34        6.90     12.85 o 
   7   9   6      358.79      394.93     25.54 o 
   8   9   6       76.23       83.04     22.74 o 
   9   9   6      164.65      197.73     30.68 o 
  10   9   6       20.77       21.69     24.28 o 
  11   9   6        1.41       18.48     28.84 o 
 -13  10   6       32.78       18.80     40.68 o 
 -12  10   6       38.76      115.01     37.39 o 
 -11  10   6      129.81      142.09     29.95 o 
 -10  10   6        0.81       25.12     24.13 o 
  -9  10   6       77.61      127.59     25.94 o 
  -8  10   6      507.46      492.90     32.33 o 
  -7  10   6       25.69       34.66     17.06 o 
  -6  10   6      105.99      105.92     18.21 o 
  -5  10   6      269.09      268.54     22.59 o 
  -4  10   6      560.37      530.42     27.64 o 
  -3  10   6        0.46       14.71     11.55 o 
  -2  10   6       17.71       21.32     11.75 o 
  -1  10   6       19.71        6.80     10.95 o 
   0  10   6     1454.27     1503.02     32.43 o 
   1  10   6       29.08       40.42     13.84 o 
   2  10   6      437.69      499.58     23.07 o 
   3  10   6      153.88      149.43     17.05 o 
   4  10   6      183.29      174.21     18.27 o 
   5  10   6      235.83      290.03     20.16 o 
   6  10   6       36.90       29.95     18.97 o 
   7  10   6      464.62      454.15     32.78 o 
   8  10   6        0.76       15.14     19.77 o 
   9  10   6      141.14      129.41     26.93 o 
  10  10   6        5.35       21.63     26.12 o 
  11  10   6      103.30       93.19     83.87 o 
 -12  11   6       13.86       -1.48     37.01 o 
 -11  11   6       97.48       65.41     32.09 o 
 -10  11   6      194.85      173.02     33.88 o 
  -9  11   6       67.21       37.26     22.71 o 
  -8  11   6       37.75       49.60     19.32 o 
  -7  11   6      242.50      234.28     23.39 o 
  -6  11   6       21.56        5.88     16.98 o 
  -5  11   6      242.56      264.30     23.61 o 
  -4  11   6       53.61       33.92     16.32 o 
  -3  11   6      383.19      389.95     24.19 o 
  -2  11   6       48.77       60.15     15.31 o 
  -1  11   6       93.36       98.97     14.20 o 
   0  11   6        1.38       -0.82     11.08 o 
   1  11   6      391.67      397.30     26.46 o 
   2  11   6       68.29       59.34     16.31 o 
   3  11   6      644.01      673.29     39.05 o 
   4  11   6      164.40      163.52     22.42 o 
   5  11   6      252.69      226.26     20.12 o 
   6  11   6       65.18       59.21     18.08 o 
   7  11   6       18.53      -19.62     19.62 o 
   8  11   6       60.75       12.82     23.46 o 
   9  11   6       14.66       29.16     25.34 o 
  10  11   6       42.24       50.78     28.05 o 
 -11  12   6        8.00        7.46     28.45 o 
 -10  12   6      169.62      178.38     32.87 o 
  -9  12   6       29.05       32.64     27.16 o 
  -8  12   6       44.68       48.35     22.77 o 
  -7  12   6       55.15       30.43     19.44 o 
  -6  12   6      211.92      235.90     30.20 o 
  -5  12   6       76.45       94.09     19.14 o 
  -4  12   6      484.04      529.09     32.82 o 
  -3  12   6        0.43       -8.50     14.98 o 
  -2  12   6      770.08      760.04     31.21 o 
  -1  12   6        0.45       11.98     13.20 o 
   0  12   6      121.54      165.45     16.79 o 
   1  12   6      420.35      446.00     33.65 o 
   2  12   6      356.18      352.00     33.13 o 
   3  12   6        1.26       -0.81     23.08 o 
   4  12   6      670.19      599.16     30.44 o 
   5  12   6       27.35        2.46     18.26 o 
   6  12   6       71.51       72.14     23.52 o 
   7  12   6       22.86       22.71     26.20 o 
   8  12   6       20.77        3.43     26.58 o 
   9  12   6       60.36       64.06     31.87 o 
 -10  13   6       71.89      107.80     30.85 o 
  -9  13   6       36.90        3.20     27.04 o 
  -8  13   6       87.83       35.36     32.51 o 
  -7  13   6       20.59       14.00     21.80 o 
  -6  13   6       71.73       63.97     22.46 o 
  -5  13   6       52.46       26.62     21.06 o 
  -4  13   6        7.33       22.45     17.39 o 
  -3  13   6       36.36       43.13     17.70 o 
  -2  13   6        4.37       -6.17     15.30 o 
  -1  13   6       94.42       78.70     20.02 o 
   0  13   6       47.17       46.72     24.90 o 
   1  13   6       17.87       10.72     24.57 o 
   2  13   6       76.49       56.22     37.43 o 
   3  13   6       36.82       35.93     27.71 o 
   4  13   6       31.71       59.18     30.41 o 
   5  13   6       16.01        2.82     18.90 o 
   6  13   6      156.62      154.95     29.76 o 
   7  13   6       79.01       44.40     28.32 o 
  -8  14   6      182.94      237.41     35.32 o 
  -7  14   6        0.72       10.69     23.37 o 
  -6  14   6      183.71      168.16     26.87 o 
  -5  14   6        1.28       15.87     21.13 o 
  -4  14   6      274.94      283.10     27.45 o 
  -3  14   6        0.03       -3.68     18.58 o 
  -2  14   6      544.94      547.27     36.17 o 
  -1  14   6        2.79       -1.86     20.87 o 
   0  14   6      500.17      470.15     48.48 o 
   1  14   6        1.18       13.32     25.86 o 
   2  14   6      248.66      194.08     46.61 o 
   3  14   6       77.67       42.09     30.02 o 
   4  14   6        6.19       -3.82     28.77 o 
   5  14   6       14.13       13.45     20.32 o 
   6  14   6      156.96      161.01     30.17 o 
  -6  15   6       19.01       27.49     24.07 o 
  -5  15   6        2.00        7.34     22.31 o 
  -4  15   6       27.91       43.11     25.28 o 
  -3  15   6        9.69       14.38     25.20 o 
  -2  15   6        0.75      -12.17     21.13 o 
  -1  15   6        5.95       -4.69     20.07 o 
   0  15   6       10.29        8.07     36.02 o 
   1  15   6        5.12        0.51     29.87 o 
   2  15   6        1.75       22.55     30.79 o 
   3  15   6       14.12       11.55     38.98 o 
 -15   0   7      585.26      636.70     86.61 o 
 -13   0   7     2247.24     2172.21    141.40 o 
 -11   0   7     2401.46     2375.16    120.50 o 
  -9   0   7      761.24      700.51     40.58 o 
  -7   0   7     1388.82     1376.64     46.52 o 
  -5   0   7      950.23     1232.71     47.88 o 
  -3   0   7      547.59      531.10     25.82 o 
  -1   0   7     3572.36     3239.36     67.79 o 
   1   0   7      572.06      544.24     43.04 o 
   3   0   7      464.01      476.93     31.26 o 
   5   0   7      404.74      439.08     34.45 o 
   7   0   7      269.49      279.56     32.89 o 
   9   0   7      116.02       97.93     32.68 o 
  11   0   7      115.88      108.62     47.74 o 
  13   0   7       31.64      -24.23     60.57 o 
 -16   1   7        6.10       44.73     37.36 o 
 -15   1   7       99.58      120.78     39.29 o 
 -14   1   7       47.04       19.20     25.99 o 
 -13   1   7      174.93      167.97     37.52 o 
 -12   1   7      293.33      260.30     38.56 o 
 -11   1   7      160.49      210.50     57.27 o 
 -10   1   7       96.61       69.79     21.39 o 
  -9   1   7      118.30       98.89     16.74 o 
  -8   1   7        9.09       -0.19     12.37 o 
  -7   1   7     1784.81     1737.97     38.07 o 
  -6   1   7     1640.99     1822.57     40.04 o 
  -5   1   7     1332.12     1318.67     33.10 o 
  -4   1   7     1249.93     1374.26     29.36 o 
  -3   1   7     4127.35     4045.41     53.13 o 
  -2   1   7      176.62      202.63     12.70 o 
  -1   1   7       97.76       55.14      8.68 o 
   0   1   7        3.51        6.79      8.07 o 
   1   1   7     2167.69     2124.33     42.18 o 
   2   1   7      102.78      127.22     13.13 o 
   3   1   7     1567.05     1456.49     26.54 o 
   4   1   7       49.41       47.81     11.36 o 
   5   1   7     1225.78     1137.48     32.56 o 
   6   1   7        3.66      -10.03     11.57 o 
   7   1   7      548.04      508.26     35.71 o 
   8   1   7        3.63      -16.07     16.07 o 
   9   1   7      261.86      255.67     30.70 o 
  10   1   7       23.70       33.08     23.44 o 
  11   1   7       43.82       18.30     26.90 o 
  12   1   7        1.45       -7.97     33.60 o 
  13   1   7       29.90       40.88     39.23 o 
 -16   2   7       28.53       43.23     38.19 o 
 -15   2   7      363.05      451.33     91.28 o 
 -14   2   7      397.44      388.33     41.48 o 
 -13   2   7       85.14       80.17     26.81 o 
 -12   2   7      111.40      114.39     31.49 o 
 -11   2   7     2183.61     2092.28     84.23 o 
 -10   2   7      546.22      615.27     38.98 o 
  -9   2   7     1773.74     1692.12     42.58 o 
  -8   2   7      776.04      817.25     32.12 o 
  -7   2   7     1300.62     1262.07     37.79 o 
  -6   2   7       65.47       55.35     13.58 o 
  -5   2   7     1478.55     1497.93     33.17 o 
  -4   2   7        9.37       19.28     10.01 o 
  -3   2   7      675.83      680.84     21.23 o 
  -2   2   7     2303.93     2114.36     47.82 o 
  -1   2   7      210.80      184.91     13.02 o 
   0   2   7       30.94       21.77      7.80 o 
   1   2   7      497.83      494.22     18.81 o 
   2   2   7     1997.48     1867.88     34.93 o 
   3   2   7       78.25       72.69     11.70 o 
   4   2   7      192.77      179.15     14.80 o 
   5   2   7        9.35       63.93     12.72 o 
   6   2   7      218.48      206.07     17.58 o 
   7   2   7      167.11      200.19     20.50 o 
   8   2   7       44.84       27.91     17.34 o 
   9   2   7       65.78       15.46     21.57 o 
  10   2   7        5.66       23.91     23.43 o 
  11   2   7       96.21      152.55     41.12 o 
  12   2   7       16.11       50.52     37.10 o 
  13   2   7       41.36      -19.40     37.11 o 
 -16   3   7       48.54       54.04     40.34 o 
 -15   3   7        0.34        6.66     32.14 o 
 -14   3   7       24.89       37.43     28.25 o 
 -13   3   7      129.56      100.02     24.78 o 
 -12   3   7       12.18       -8.28     25.85 o 
 -11   3   7      353.02      317.05     37.67 o 
 -10   3   7       13.98       10.18     20.36 o 
  -9   3   7     2212.35     2385.91     62.87 o 
  -8   3   7      325.25      313.21     23.73 o 
  -7   3   7      166.14      164.15     18.34 o 
  -6   3   7      222.33      218.32     18.76 o 
  -5   3   7     1415.47     1442.71     37.00 o 
  -4   3   7       46.21       55.79     11.39 o 
  -3   3   7      110.12       72.37     10.64 o 
  -2   3   7      501.38      523.98     18.21 o 
  -1   3   7     4331.46     4116.39     58.13 o 
   0   3   7        3.50       -8.26      8.26 o 
   1   3   7     1376.56     1315.47     27.22 o 
   2   3   7      315.81      400.93     18.75 o 
   3   3   7      362.21      347.51     19.52 o 
   4   3   7        1.02        5.80     10.05 o 
   5   3   7      758.19      787.62     27.72 o 
   6   3   7       26.81       31.79     13.09 o 
   7   3   7      109.45      150.67     20.28 o 
   8   3   7       69.00       60.57     18.35 o 
   9   3   7      112.96      124.18     23.70 o 
  10   3   7        2.92       -7.85     25.41 o 
  11   3   7       73.41       68.56     31.50 o 
  12   3   7       16.06       73.98     38.12 o 
  13   3   7        8.71       17.20     37.51 o 
 -16   4   7        2.14      -13.33     41.12 o 
 -15   4   7       55.47       91.64     42.37 o 
 -14   4   7        2.69      -15.80     22.27 o 
 -13   4   7      305.21      272.16     31.27 o 
 -12   4   7        7.90       -6.70     18.32 o 
 -11   4   7      126.46       72.04     28.48 o 
 -10   4   7      159.01      155.16     25.00 o 
  -9   4   7      977.93      958.61     45.70 o 
  -8   4   7     1453.08     1309.01     42.88 o 
  -7   4   7     2174.87     2187.42     49.44 o 
  -6   4   7      998.33      940.44     34.12 o 
  -5   4   7      747.99      811.82     30.23 o 
  -4   4   7     2047.05     1988.44     38.00 o 
  -3   4   7      334.74      322.88     16.98 o 
  -2   4   7      665.60      557.88     23.16 o 
  -1   4   7       40.61       40.29      8.85 o 
   0   4   7     3028.46     3307.85     49.58 o 
   1   4   7      464.54      512.97     20.60 o 
   2   4   7     1337.45     1246.11     27.48 o 
   3   4   7        6.87       23.95     10.63 o 
   4   4   7     1115.88     1058.22     27.80 o 
   5   4   7        0.33       35.76     12.66 o 
   6   4   7      269.85      263.40     29.63 o 
   7   4   7        8.29        9.25     14.99 o 
   8   4   7      303.86      301.71     27.52 o 
   9   4   7       76.64       33.90     24.18 o 
  10   4   7       62.00       64.92     29.21 o 
  11   4   7       88.56       79.30     32.31 o 
  12   4   7       84.36       96.82     41.28 o 
  13   4   7       34.39        3.75     38.08 o 
 -15   5   7       37.06       14.36     32.95 o 
 -14   5   7      330.45      343.21     36.90 o 
 -13   5   7       29.68       45.61     24.09 o 
 -12   5   7      345.07      352.43     33.58 o 
 -11   5   7      354.03      368.65     35.00 o 
 -10   5   7        7.48       40.89     18.43 o 
  -9   5   7     1143.00     1131.46     42.25 o 
  -8   5   7        7.82       -8.47     14.86 o 
  -7   5   7      484.97      461.13     26.61 o 
  -6   5   7       11.14       -6.55     13.03 o 
  -5   5   7     1028.46     1028.79     33.46 o 
  -4   5   7     1090.92      989.00     31.66 o 
  -3   5   7      641.75      690.79     23.39 o 
  -2   5   7      311.37      319.71     14.91 o 
  -1   5   7      394.22      328.74     13.61 o 
   0   5   7      156.86      201.13     19.62 o 
   1   5   7      244.54      211.48     15.09 o 
   2   5   7        0.02       14.89     10.66 o 
   3   5   7      124.28      117.61     13.03 o 
   4   5   7      100.41      106.56     12.88 o 
   5   5   7       83.38       90.64     15.42 o 
   6   5   7        1.30        7.16     11.65 o 
   7   5   7       77.24      178.97     23.93 o 
   8   5   7       19.93       22.71     20.26 o 
   9   5   7       57.19       59.61     24.61 o 
  10   5   7       54.93       59.86     30.27 o 
  11   5   7        1.70       -5.71     29.57 o 
  12   5   7       59.82       25.16     32.03 o 
  13   5   7        0.27        5.29     38.87 o 
 -15   6   7       25.25       50.16     39.87 o 
 -14   6   7       26.22       18.14     27.62 o 
 -13   6   7       20.77       25.71     25.88 o 
 -12   6   7        0.20       23.79     21.15 o 
 -11   6   7      105.39       82.53     20.43 o 
 -10   6   7       54.89       47.81     17.83 o 
  -9   6   7       14.00       -1.12     15.20 o 
  -8   6   7      314.71      307.68     24.37 o 
  -7   6   7      703.97      688.23     34.65 o 
  -6   6   7     1242.46     1236.77     38.36 o 
  -5   6   7     1235.04     1264.74     36.99 o 
  -4   6   7     1641.46     1638.16     37.88 o 
  -3   6   7       54.36       43.02      8.80 o 
  -2   6   7     2300.85     2262.27     39.30 o 
  -1   6   7      228.44      235.55     15.52 o 
   0   6   7     1683.07     1744.26     38.01 o 
   1   6   7        0.86       -8.58      9.63 o 
   2   6   7     1411.62     1313.46     35.02 o 
   3   6   7      277.95      289.22     16.63 o 
   4   6   7     1611.86     1641.77     37.82 o 
   5   6   7       28.01       26.20     15.54 o 
   6   6   7      928.72      820.96     39.18 o 
   7   6   7       10.25       -3.00     15.59 o 
   8   6   7      437.01      426.99     33.83 o 
   9   6   7       57.27       25.85     21.55 o 
  10   6   7      154.24      182.11     32.01 o 
  11   6   7       15.98      -19.46     26.53 o 
  12   6   7       85.62       80.76     35.60 o 
 -15   7   7        3.66        8.88     39.45 o 
 -14   7   7      284.60      217.70     51.28 o 
 -13   7   7       20.19       30.21     30.26 o 
 -12   7   7      807.28      869.86     55.30 o 
 -11   7   7        4.65       14.76     18.70 o 
 -10   7   7      225.20      266.58     32.28 o 
  -9   7   7        0.01       -5.48     15.48 o 
  -8   7   7      327.20      326.90     22.55 o 
  -7   7   7     1405.40     1366.19     42.25 o 
  -6   7   7      195.21      158.84     18.50 o 
  -5   7   7     1006.65     1035.16     41.19 o 
  -4   7   7      449.53      431.69     22.20 o 
  -3   7   7       17.64       19.72     11.00 o 
  -2   7   7        2.65        6.68     10.03 o 
  -1   7   7       15.33        5.39     10.24 o 
   0   7   7       44.28       61.78     12.28 o 
   1   7   7       39.35       57.86     11.49 o 
   2   7   7       30.40       26.20     11.36 o 
   3   7   7       32.23       33.78     12.61 o 
   4   7   7       11.09        8.01     15.36 o 
   5   7   7       11.16       28.06     14.79 o 
   6   7   7        1.26       11.15     14.07 o 
   7   7   7        0.46       17.42     15.28 o 
   8   7   7      210.37      217.33     34.62 o 
   9   7   7       25.26        8.58     28.20 o 
  10   7   7       67.88       54.55     34.44 o 
  11   7   7        6.64       16.75     28.21 o 
  12   7   7       65.80       33.35     31.83 o 
 -14   8   7       41.94      -15.38     32.20 o 
 -13   8   7        0.83        4.83     30.84 o 
 -12   8   7       51.02       27.36     29.62 o 
 -11   8   7        3.65       -9.39     21.77 o 
 -10   8   7      107.47      110.71     31.15 o 
  -9   8   7       23.54       18.37     17.99 o 
  -8   8   7      119.91      136.59     20.23 o 
  -7   8   7        8.37       17.69     15.24 o 
  -6   8   7       12.24       10.49     14.36 o 
  -5   8   7     1529.84     1509.12     41.78 o 
  -4   8   7        4.67        0.50     11.83 o 
  -3   8   7       10.44        7.78     10.86 o 
  -2   8   7     1635.60     1658.95     34.84 o 
  -1   8   7       81.96       60.44     12.27 o 
   0   8   7      921.00      993.57     37.60 o 
   1   8   7        1.11        0.28     10.53 o 
   2   8   7     1275.36     1269.19     35.85 o 
   3   8   7        5.81        3.09     12.72 o 
   4   8   7     1049.56     1058.64     34.09 o 
   5   8   7        0.00       -5.06     11.73 o 
   6   8   7     1096.05     1049.88     37.61 o 
   7   8   7       44.70       47.24     16.51 o 
   8   8   7      521.98      474.91     35.03 o 
   9   8   7        5.01      -15.17     22.06 o 
  10   8   7      240.17      222.26     34.50 o 
  11   8   7        0.05        4.23     28.45 o 
 -13   9   7       46.23        7.51     40.41 o 
 -12   9   7      127.92      121.61     36.17 o 
 -11   9   7       34.53      -14.80     23.35 o 
 -10   9   7      808.67      801.25     48.21 o 
  -9   9   7       54.79       73.63     24.62 o 
  -8   9   7      584.46      614.00     34.94 o 
  -7   9   7        2.89       -2.35     16.91 o 
  -6   9   7      238.64      251.69     20.75 o 
  -5   9   7       43.07       30.78     14.89 o 
  -4   9   7      344.50      342.33     20.69 o 
  -3   9   7     1107.06     1163.62     33.40 o 
  -2   9   7       16.77       18.34     12.04 o 
  -1   9   7      202.63      192.95     15.99 o 
   0   9   7      156.75      186.19     15.66 o 
   1   9   7        3.36      -11.05     11.05 o 
   2   9   7        2.99       -1.25     13.25 o 
   3   9   7       22.37       36.53     12.95 o 
   4   9   7        3.94       -0.22     12.73 o 
   5   9   7      248.59      306.56     24.17 o 
   6   9   7      142.91      153.99     18.58 o 
   7   9   7       53.05       60.84     19.26 o 
   8   9   7       84.82       56.47     25.06 o 
   9   9   7       74.43       77.99     28.13 o 
  10   9   7       51.40       24.19     38.30 o 
  11   9   7        0.52       23.55     30.09 o 
 -13  10   7       21.19       22.62     39.76 o 
 -12  10   7        0.17       22.61     37.86 o 
 -11  10   7       69.04       78.15     30.96 o 
 -10  10   7       57.78       74.87     27.08 o 
  -9  10   7       23.25       16.13     22.48 o 
  -8  10   7      143.90      120.08     24.01 o 
  -7  10   7       22.10       29.95     17.67 o 
  -6  10   7      221.92      241.14     22.40 o 
  -5  10   7      160.44      128.91     19.69 o 
  -4  10   7       20.75       10.22     14.95 o 
  -3  10   7      473.76      460.88     24.56 o 
  -2  10   7       20.05       23.50     12.99 o 
  -1  10   7      536.32      521.53     24.14 o 
   0  10   7       86.69       93.03     15.92 o 
   1  10   7       34.95       22.76     14.19 o 
   2  10   7     1043.96     1105.52     34.32 o 
   3  10   7        5.18        5.61     13.91 o 
   4  10   7      333.33      316.09     23.57 o 
   5  10   7        2.68       20.35     15.09 o 
   6  10   7      513.72      576.07     31.00 o 
   7  10   7        3.43      -16.08     19.58 o 
   8  10   7      257.01      205.14     28.44 o 
   9  10   7       61.30       28.28     27.99 o 
  10  10   7      143.05      181.65     52.29 o 
 -12  11   7      344.12      353.88     56.88 o 
 -11  11   7       59.87       49.15     30.83 o 
 -10  11   7       96.64       86.99     30.57 o 
  -9  11   7       59.22       54.36     25.71 o 
  -8  11   7      205.93      188.27     25.38 o 
  -7  11   7      242.70      259.53     26.40 o 
  -6  11   7      337.67      330.83     31.00 o 
  -5  11   7       97.00      100.66     19.97 o 
  -4  11   7      168.95      138.33     20.05 o 
  -3  11   7      222.91      248.63     21.97 o 
  -2  11   7       12.82       -1.61     13.59 o 
  -1  11   7      234.31      240.87     19.79 o 
   0  11   7      414.72      434.33     23.05 o 
   1  11   7      121.26       97.72     16.34 o 
   2  11   7        0.96       16.50     14.89 o 
   3  11   7      573.78      567.36     30.07 o 
   4  11   7       30.02       17.44     20.89 o 
   5  11   7      228.31      257.17     25.81 o 
   6  11   7       52.07       31.17     19.84 o 
   7  11   7       51.58       63.88     23.92 o 
   8  11   7        0.25      -18.57     22.81 o 
   9  11   7        0.75       -0.93     26.21 o 
 -11  12   7       97.38      105.47     32.53 o 
 -10  12   7        6.32       18.20     27.07 o 
  -9  12   7      139.84       95.45     28.76 o 
  -8  12   7       81.58      102.84     25.01 o 
  -7  12   7       33.10       19.75     20.77 o 
  -6  12   7       45.05       31.79     19.96 o 
  -5  12   7      116.48      148.98     24.62 o 
  -4  12   7      177.40      159.21     21.10 o 
  -3  12   7       24.93       10.97     16.09 o 
  -2  12   7       30.19       34.35     16.49 o 
  -1  12   7      635.93      639.91     33.21 o 
   0  12   7       23.22       23.21     14.22 o 
   1  12   7       56.90       26.00     15.33 o 
   2  12   7       28.20       25.91     21.86 o 
   3  12   7      327.54      319.65     26.55 o 
   4  12   7      117.24       71.92     19.45 o 
   5  12   7        1.74       -9.06     22.37 o 
   6  12   7       88.91      105.05     28.18 o 
   7  12   7        1.31      -13.32     28.52 o 
   8  12   7       57.44       52.09     32.35 o 
  -9  13   7      142.16      148.62     32.86 o 
  -8  13   7      140.17      170.07     31.28 o 
  -7  13   7       11.18      -21.37     21.37 o 
  -6  13   7       62.24       41.38     22.13 o 
  -5  13   7      154.28      158.16     24.17 o 
  -4  13   7      108.43       98.10     22.05 o 
  -3  13   7      267.83      266.95     25.56 o 
  -2  13   7        3.68       21.93     17.50 o 
  -1  13   7      517.28      517.41     32.38 o 
   0  13   7        0.84       10.85     17.62 o 
   1  13   7      145.17      134.04     22.57 o 
   2  13   7      348.94      405.40     42.12 o 
   3  13   7       11.36       10.99     26.86 o 
   4  13   7        0.88       17.68     18.59 o 
   5  13   7       76.32       77.63     25.13 o 
   6  13   7       73.46      101.06     32.57 o 
  -7  14   7      239.13      234.89     30.52 o 
  -6  14   7        5.38      -15.20     22.07 o 
  -5  14   7       26.26       37.64     22.39 o 
  -4  14   7       58.97       68.38     22.27 o 
  -3  14   7       83.97       92.73     24.92 o 
  -2  14   7        6.30        2.62     23.13 o 
  -1  14   7       38.20       41.11     22.16 o 
   0  14   7       63.23       63.86     21.38 o 
   1  14   7      156.36       72.29     32.37 o 
   2  14   7       24.43        4.00     26.39 o 
   3  14   7       18.74       42.60     28.99 o 
   4  14   7       25.94       21.54     25.11 o 
   5  14   7       13.17       28.92     21.63 o 
  -5  15   7      148.55      129.53     53.27 o 
  -4  15   7        5.50       -6.59     23.92 o 
  -3  15   7      203.70      235.23     45.42 o 
  -2  15   7        5.89       33.53     23.52 o 
  -1  15   7      247.59      288.29     30.48 o 
   0  15   7        3.57       -8.37     25.68 o 
   1  15   7      136.48      147.57     46.17 o 
   2  15   7       75.67       34.64     34.77 o 
 -16   0   8      461.75      398.25    126.74 o 
 -14   0   8        2.24      -23.80     45.20 o 
 -12   0   8      358.38      236.11     55.31 o 
 -10   0   8       70.23        8.59     33.53 o 
  -8   0   8        1.12       -1.10     17.67 o 
  -6   0   8      229.21      216.86     27.31 o 
  -4   0   8     1094.95     1124.00     50.31 o 
  -2   0   8     1278.77     1098.09     41.98 o 
   0   0   8     3432.19     3582.54     77.66 o 
   2   0   8     3651.09     3720.72    154.98 o 
   4   0   8     2357.76     2259.36     57.51 o 
   6   0   8      441.88      443.89     45.04 o 
   8   0   8      319.23      330.04     69.23 o 
  10   0   8      331.60      301.61     57.66 o 
  12   0   8       22.51       40.07     64.30 o 
 -16   1   8       53.14       99.57     42.55 o 
 -15   1   8      185.87      144.08     42.77 o 
 -14   1   8       95.48       55.96     34.43 o 
 -13   1   8        2.25       -3.79     28.27 o 
 -12   1   8     1377.45     1480.51     80.55 o 
 -11   1   8       37.37       52.22     28.23 o 
 -10   1   8      647.28      671.98     45.77 o 
  -9   1   8       23.52       15.71     19.36 o 
  -8   1   8     1991.02     2007.75     47.25 o 
  -7   1   8       34.66       15.37     11.77 o 
  -6   1   8     1896.49     1665.67     40.17 o 
  -5   1   8       24.77       57.47     13.18 o 
  -4   1   8     2914.05     2874.86     51.43 o 
  -3   1   8       16.99       29.01     10.22 o 
  -2   1   8     3892.00     3812.39     51.47 o 
  -1   1   8        0.24       -7.30      7.30 o 
   0   1   8     2926.93     2909.09     46.64 o 
   1   1   8        7.31       -7.60     10.13 o 
   2   1   8     1228.29     1211.14     31.17 o 
   3   1   8      563.28      541.96     21.82 o 
   4   1   8      295.65      287.17     18.05 o 
   5   1   8       10.94       -2.65     12.05 o 
   6   1   8        5.31       -8.30     13.37 o 
   7   1   8       54.24       55.46     17.04 o 
   8   1   8        0.01       -5.46     17.30 o 
   9   1   8        6.48      -19.85     19.85 o 
  10   1   8       31.88       20.53     27.09 o 
  11   1   8       21.19       20.11     32.76 o 
  12   1   8        1.25      -33.46     33.46 o 
  13   1   8       10.46      -40.49     40.49 o 
 -16   2   8        6.36        8.06     37.97 o 
 -15   2   8        1.77       14.78     33.31 o 
 -14   2   8      187.57      202.11     35.30 o 
 -13   2   8      165.28      147.39     36.48 o 
 -12   2   8      194.60      156.38     35.12 o 
 -11   2   8       26.48       45.62     30.13 o 
 -10   2   8       37.38       49.74     23.99 o 
  -9   2   8      570.81      570.04     46.78 o 
  -8   2   8       43.77       36.57     21.55 o 
  -7   2   8      594.26      636.80     30.49 o 
  -6   2   8      172.91      194.77     17.98 o 
  -5   2   8      225.62      256.88     18.85 o 
  -4   2   8      615.32      549.94     24.37 o 
  -3   2   8      573.21      632.19     33.36 o 
  -2   2   8     2073.29     2159.99     64.94 o 
  -1   2   8      435.91      386.28     20.05 o 
   0   2   8     2452.75     2565.63     43.39 o 
   1   2   8      131.00      140.91     14.13 o 
   2   2   8     1353.85     1277.88     30.53 o 
   3   2   8       18.75       20.01     10.79 o 
   4   2   8     1220.33     1159.54     30.97 o 
   5   2   8       39.21       30.12     12.55 o 
   6   2   8      993.34      972.94     36.74 o 
   7   2   8        0.37       -7.39     14.67 o 
   8   2   8      390.09      413.70     31.93 o 
   9   2   8       15.44       14.67     19.97 o 
  10   2   8       70.26       59.26     28.75 o 
  11   2   8        0.14        9.58     34.13 o 
  12   2   8      112.24      113.32     62.07 o 
  13   2   8        0.46      -18.81     37.21 o 
 -16   3   8      144.35      130.13     44.68 o 
 -15   3   8       21.43      -25.75     31.97 o 
 -14   3   8      241.19      230.01     31.41 o 
 -13   3   8        1.96       -2.59     24.22 o 
 -12   3   8        4.34       47.87     29.43 o 
 -11   3   8      354.26      442.57     44.97 o 
 -10   3   8     1443.17     1487.08     74.74 o 
  -9   3   8      644.38      651.95     35.75 o 
  -8   3   8     1281.32     1363.70     45.42 o 
  -7   3   8       10.69       11.14     14.77 o 
  -6   3   8     2759.25     2662.45     55.17 o 
  -5   3   8        1.09        5.41     15.52 o 
  -4   3   8     1721.50     1642.84     39.89 o 
  -3   3   8       74.31       70.67     13.21 o 
  -2   3   8     2100.20     1995.26     38.28 o 
  -1   3   8      225.09      221.65     16.35 o 
   0   3   8      531.76      571.77     23.67 o 
   1   3   8      732.95      718.98     28.18 o 
   2   3   8      445.07      400.53     19.55 o 
   3   3   8      326.10      310.19     18.53 o 
   4   3   8      117.13      126.72     15.16 o 
   5   3   8      794.27      918.08     38.58 o 
   6   3   8       36.64       36.27     14.63 o 
   7   3   8      158.54      154.59     20.77 o 
   8   3   8        1.76      -10.09     21.05 o 
   9   3   8       15.97       -4.98     25.23 o 
  10   3   8        0.18       -4.05     26.89 o 
  11   3   8       23.54       26.21     34.87 o 
  12   3   8       14.19       42.43     39.48 o 
 -15   4   8       58.45       54.80     33.53 o 
 -14   4   8      119.00      162.78     36.16 o 
 -13   4   8      144.84      138.06     28.19 o 
 -12   4   8        8.42       16.07     26.70 o 
 -11   4   8      328.65      338.51     40.69 o 
 -10   4   8        4.29      -10.70     21.25 o 
  -9   4   8      842.08      805.72     40.13 o 
  -8   4   8      121.67       75.74     18.75 o 
  -7   4   8     1451.86     1392.35     54.47 o 
  -6   4   8       86.18       68.40     16.40 o 
  -5   4   8     2550.41     2517.88     52.51 o 
  -4   4   8      110.66      139.97     25.58 o 
  -3   4   8     1065.77     1024.44     33.28 o 
  -2   4   8      692.41      659.99     26.60 o 
  -1   4   8      332.01      330.51     22.89 o 
   0   4   8      600.02      592.79     25.80 o 
   1   4   8      120.48      113.09     12.37 o 
   2   4   8      602.13      613.35     23.21 o 
   3   4   8       72.06       76.53     13.28 o 
   4   4   8      748.55      709.16     35.40 o 
   5   4   8       21.51       44.87     13.39 o 
   6   4   8      163.64      160.70     19.88 o 
   7   4   8       46.38       44.47     20.22 o 
   8   4   8      369.77      405.98     33.49 o 
   9   4   8        6.42       21.92     23.19 o 
  10   4   8      147.37       94.92     32.54 o 
  11   4   8        3.51       -8.04     29.47 o 
  12   4   8       17.56       31.20     39.20 o 
 -15   5   8       29.79        9.20     33.50 o 
 -14   5   8       62.55       68.31     26.98 o 
 -13   5   8       39.76       16.71     22.88 o 
 -12   5   8      155.57      135.40     26.30 o 
 -11   5   8       62.74       55.05     24.71 o 
 -10   5   8      257.30      246.01     29.46 o 
  -9   5   8      714.23      748.16     38.78 o 
  -8   5   8      191.44      152.75     20.49 o 
  -7   5   8      702.63      755.55     34.43 o 
  -6   5   8     2191.75     2234.52     52.13 o 
  -5   5   8      354.76      454.08     25.12 o 
  -4   5   8      602.57      549.80     27.35 o 
  -3   5   8      787.91      768.45     29.23 o 
  -2   5   8      406.82      368.62     17.47 o 
  -1   5   8      642.92      605.33     19.35 o 
   0   5   8      269.51      283.21     18.24 o 
   1   5   8      693.75      710.62     22.03 o 
   2   5   8       69.46       85.01     16.98 o 
   3   5   8      881.27      895.14     27.25 o 
   4   5   8       98.59      100.64     23.86 o 
   5   5   8       97.78      238.40     24.14 o 
   6   5   8       52.22       34.82     18.27 o 
   7   5   8      304.38      307.74     31.19 o 
   8   5   8       25.02       12.15     20.72 o 
   9   5   8      199.57      245.39     33.00 o 
  10   5   8       21.73        6.20     26.24 o 
  11   5   8      107.85      113.54     32.27 o 
  12   5   8       45.93       38.70     33.89 o 
 -15   6   8       68.37      149.65     47.08 o 
 -14   6   8        6.08       11.28     31.78 o 
 -13   6   8      257.12      187.37     35.97 o 
 -12   6   8       11.09       30.40     22.56 o 
 -11   6   8      402.73      374.89     32.07 o 
 -10   6   8        1.75       15.59     18.96 o 
  -9   6   8     1133.66     1183.88     59.86 o 
  -8   6   8      186.41      197.70     23.18 o 
  -7   6   8      307.00      304.90     23.70 o 
  -6   6   8       18.98        8.89     17.66 o 
  -5   6   8     3360.95     3363.02     78.17 o 
  -4   6   8       27.61        1.70     15.34 o 
  -3   6   8      997.24      960.25     31.20 o 
  -2   6   8       14.71       24.16     11.57 o 
  -1   6   8     1022.45     1101.20     38.13 o 
   0   6   8      189.77      170.86     17.00 o 
   1   6   8      334.28      344.54     20.33 o 
   2   6   8      146.93      149.37     15.32 o 
   3   6   8       42.76       50.88     14.59 o 
   4   6   8       42.26       31.54     16.05 o 
   5   6   8       26.91       15.22     17.16 o 
   6   6   8      150.18      130.38     25.02 o 
   7   6   8        0.02       -0.88     18.69 o 
   8   6   8       30.52        9.53     21.11 o 
   9   6   8        2.80        3.36     23.65 o 
  10   6   8        2.78        6.85     26.32 o 
  11   6   8       38.71       84.17     30.73 o 
  12   6   8       41.01       23.97     38.60 o 
 -14   7   8       26.34       16.38     33.20 o 
 -13   7   8       84.79       51.26     32.67 o 
 -12   7   8        5.80       27.88     29.03 o 
 -11   7   8       50.32       46.41     23.13 o 
 -10   7   8        4.00      -14.62     16.67 o 
  -9   7   8       97.64       82.38     21.80 o 
  -8   7   8      129.25      101.07     19.68 o 
  -7   7   8       26.24        8.21     15.56 o 
  -6   7   8       61.48       26.54     15.45 o 
  -5   7   8      254.89      377.64     23.83 o 
  -4   7   8      557.31      558.08     31.23 o 
  -3   7   8     1549.88     1547.95     38.08 o 
  -2   7   8      511.88      506.85     33.17 o 
  -1   7   8      676.22      736.23     26.54 o 
   0   7   8       30.79       25.02     13.62 o 
   1   7   8      589.68      555.74     24.71 o 
   2   7   8      296.69      296.60     31.22 o 
   3   7   8      122.23      146.40     19.30 o 
   4   7   8        2.93       -1.64     15.42 o 
   5   7   8      494.38      517.62     29.84 o 
   6   7   8        0.02       -7.18     17.86 o 
   7   7   8      461.26      517.88     32.58 o 
   8   7   8       50.66       33.80     23.13 o 
   9   7   8      229.65      251.80     32.68 o 
  10   7   8       16.36       20.31     28.18 o 
  11   7   8      176.74      186.08     36.39 o 
 -14   8   8       35.05       29.09     43.63 o 
 -13   8   8      112.36       74.12     35.70 o 
 -12   8   8        9.79        7.58     30.15 o 
 -11   8   8      474.94      443.41     49.75 o 
 -10   8   8        7.14      -33.20     33.20 o 
  -9   8   8      477.98      478.49     34.66 o 
  -8   8   8        4.50       -0.12     17.61 o 
  -7   8   8     1045.70     1085.60     43.32 o 
  -6   8   8        9.10        3.34     16.52 o 
  -5   8   8       28.90       95.87     18.95 o 
  -4   8   8      291.58      272.47     23.00 o 
  -3   8   8     1390.89     1367.95     47.37 o 
  -2   8   8      319.22      359.85     22.31 o 
  -1   8   8      806.88      901.50     35.10 o 
   0   8   8       49.39       55.81     16.49 o 
   1   8   8      441.09      415.01     23.90 o 
   2   8   8       31.17       14.23     13.74 o 
   3   8   8       90.73       84.00     16.26 o 
   4   8   8       12.52       -3.61     14.40 o 
   5   8   8       22.96       56.47     15.04 o 
   6   8   8       28.91       27.95     15.45 o 
   7   8   8        4.19       -6.37     20.21 o 
   8   8   8        9.95       10.70     22.34 o 
   9   8   8        5.00      -15.10     23.56 o 
  10   8   8        0.51      -26.16     26.16 o 
 -13   9   8       43.29       74.77     41.51 o 
 -12   9   8      201.49      103.46     42.25 o 
 -11   9   8       30.55       61.23     30.05 o 
 -10   9   8      228.76      246.71     33.26 o 
  -9   9   8       13.19       -5.55     21.80 o 
  -8   9   8      126.50      118.60     24.23 o 
  -7   9   8       17.80       19.44     18.91 o 
  -6   9   8        2.98        4.90     14.53 o 
  -5   9   8       38.51       27.96     15.85 o 
  -4   9   8        3.10      -12.97     13.44 o 
  -3   9   8      351.61      341.31     22.11 o 
  -2   9   8       70.06       57.83     14.79 o 
  -1   9   8      236.92      235.00     20.34 o 
   0   9   8      535.68      487.76     27.92 o 
   1   9   8      765.07      763.92     32.52 o 
   2   9   8        3.82      -10.29     11.97 o 
   3   9   8      599.97      603.92     27.88 o 
   4   9   8       41.46       28.87     14.73 o 
   5   9   8      537.60      549.14     37.90 o 
   6   9   8       38.39       20.39     16.75 o 
   7   9   8      269.07      265.47     30.09 o 
   8   9   8       34.04       24.41     23.63 o 
   9   9   8       93.15       44.36     26.86 o 
  10   9   8       22.71       24.08     28.86 o 
 -12  10   8        0.77      -35.30     35.30 o 
 -11  10   8       66.47       82.45     34.76 o 
 -10  10   8       13.72      -16.95     25.80 o 
  -9  10   8      324.52      359.52     39.87 o 
  -8  10   8       45.79       47.92     20.92 o 
  -7  10   8      403.95      498.51     32.36 o 
  -6  10   8        1.12        4.03     17.25 o 
  -5  10   8      436.52      413.70     28.26 o 
  -4  10   8      164.48      146.70     20.25 o 
  -3  10   8       56.09       97.55     17.41 o 
  -2  10   8      252.26      263.37     19.46 o 
  -1  10   8        2.90       10.52     13.73 o 
   0  10   8      122.55      142.55     17.38 o 
   1  10   8      502.91      484.89     25.99 o 
   2  10   8      146.51      185.37     18.41 o 
   3  10   8       10.50        7.36     15.57 o 
   4  10   8      232.03      223.40     24.03 o 
   5  10   8       16.83       26.04     17.02 o 
   6  10   8       57.46       64.87     20.16 o 
   7  10   8        9.36       19.87     21.58 o 
   8  10   8       51.15       63.69     26.26 o 
   9  10   8        5.51       -8.71     26.83 o 
 -11  11   8      122.99       70.25     55.01 o 
 -10  11   8      164.71      171.04     33.25 o 
  -9  11   8       29.28       51.16     26.48 o 
  -8  11   8      191.86      216.71     29.35 o 
  -7  11   8       83.50       65.63     21.03 o 
  -6  11   8      314.97      359.83     28.86 o 
  -5  11   8       17.07       31.82     18.80 o 
  -4  11   8        5.84       11.16     16.51 o 
  -3  11   8        0.60       -9.46     15.58 o 
  -2  11   8       70.32       73.48     16.89 o 
  -1  11   8      341.01      331.92     23.76 o 
   0  11   8       12.40       12.94     15.14 o 
   1  11   8      674.78      678.55     31.66 o 
   2  11   8       25.79       22.18     16.71 o 
   3  11   8      492.53      481.87     28.85 o 
   4  11   8        1.62       -5.12     18.91 o 
   5  11   8      315.10      286.01     25.71 o 
   6  11   8        0.03       14.71     22.07 o 
   7  11   8        5.23      -11.68     23.49 o 
   8  11   8       32.05       61.83     28.35 o 
 -10  12   8       23.94       43.53     30.28 o 
  -9  12   8       66.14       40.67     27.86 o 
  -8  12   8        3.35       14.79     25.09 o 
  -7  12   8       47.88       49.23     22.93 o 
  -6  12   8       83.64       65.80     22.84 o 
  -5  12   8      231.34      207.43     26.26 o 
  -4  12   8       61.26       57.79     22.10 o 
  -3  12   8      126.59      155.71     21.63 o 
  -2  12   8      131.36      156.72     22.31 o 
  -1  12   8       34.39       48.68     17.26 o 
   0  12   8       14.10       21.27     15.95 o 
   1  12   8      197.06      151.07     22.59 o 
   2  12   8        2.48       -2.66     18.53 o 
   3  12   8        1.94       -7.40     18.46 o 
   4  12   8      375.71      388.46     30.91 o 
   5  12   8        0.34      -14.41     36.67 o 
   6  12   8       38.91       42.25     27.84 o 
   7  12   8       16.05       48.17     29.60 o 
  -9  13   8      183.68      227.39     87.60 o 
  -8  13   8      260.74      253.69     37.51 o 
  -7  13   8       64.23      100.06     26.52 o 
  -6  13   8       69.75       40.70     23.52 o 
  -5  13   8       28.72       -5.25     21.15 o 
  -4  13   8      402.99      430.17     32.06 o 
  -3  13   8        1.13       10.20     19.75 o 
  -2  13   8      316.89      353.19     44.25 o 
  -1  13   8       56.36       63.66     21.62 o 
   0  13   8      154.82      153.19     23.73 o 
   1  13   8       84.79       63.30     24.72 o 
   2  13   8       11.35        5.82     20.96 o 
   3  13   8      122.66      131.87     27.45 o 
   4  13   8       50.59       72.52     22.14 o 
   5  13   8        1.01       -3.36     22.54 o 
  -6  14   8       30.58       30.12     24.13 o 
  -5  14   8       27.31       23.52     22.68 o 
  -4  14   8       95.65       69.99     23.52 o 
  -3  14   8        5.32       43.91     26.12 o 
  -2  14   8      157.46      187.07     35.95 o 
  -1  14   8        9.09       17.84     23.11 o 
   0  14   8      305.22      319.89     30.32 o 
   1  14   8       22.38       25.09     24.82 o 
   2  14   8       80.05       52.26     26.63 o 
   3  14   8       23.64      -23.55     23.55 o 
 -15   0   9        3.76      107.14     56.57 o 
 -13   0   9      411.50      371.73     67.59 o 
 -11   0   9      272.46      237.26     54.65 o 
  -9   0   9      648.33      622.41     54.99 o 
  -7   0   9     1349.14     1555.89     66.24 o 
  -5   0   9     1275.42     1255.50     57.48 o 
  -3   0   9     2001.30     1749.72     67.04 o 
  -1   0   9     1273.55     1270.82     72.38 o 
   1   0   9     8991.90     8628.54    174.83 o 
   3   0   9      124.20      150.43     26.24 o 
   5   0   9      233.80      239.03     24.97 o 
   7   0   9      108.59      117.34     28.28 o 
   9   0   9      158.85      170.18     46.48 o 
  11   0   9       43.86      129.53     70.82 o 
 -16   1   9       11.35       21.20     39.43 o 
 -15   1   9       76.89      114.49     41.30 o 
 -14   1   9       71.06      160.08     39.91 o 
 -13   1   9      450.85      397.67     48.92 o 
 -12   1   9       32.92       39.49     28.57 o 
 -11   1   9      181.39      162.81     35.06 o 
 -10   1   9      142.96      191.06     59.18 o 
  -9   1   9      418.13      451.62     37.75 o 
  -8   1   9       27.38       15.37     16.02 o 
  -7   1   9        7.80       20.34     14.26 o 
  -6   1   9        6.48        7.65     13.46 o 
  -5   1   9        0.30       72.55     15.03 o 
  -4   1   9      306.95      305.15     21.34 o 
  -3   1   9       22.91       27.99     12.45 o 
  -2   1   9       75.51       57.32     11.89 o 
  -1   1   9     1596.17     1538.50     33.73 o 
   0   1   9     1100.43     1166.18     35.93 o 
   1   1   9      938.56      882.38     31.71 o 
   2   1   9       68.51       91.27     14.99 o 
   3   1   9     1136.66     1176.66     32.75 o 
   4   1   9        0.37      -13.61     13.61 o 
   5   1   9      691.05      758.82     26.50 o 
   6   1   9        5.66      -14.16     14.16 o 
   7   1   9      222.96      191.65     23.17 o 
   8   1   9       12.60       25.45     20.65 o 
   9   1   9      226.91      279.35     42.24 o 
  10   1   9       11.05       18.66     33.93 o 
  11   1   9       21.51       46.74     36.51 o 
  12   1   9       22.35        9.04    115.56 o 
 -15   2   9       33.86       49.50     37.32 o 
 -14   2   9       87.80       69.38     35.00 o 
 -13   2   9        4.99       -6.13     33.76 o 
 -12   2   9       75.14       97.07     33.26 o 
 -11   2   9      451.73      451.29     54.28 o 
 -10   2   9        1.07        1.11     35.86 o 
  -9   2   9      664.41      632.19     43.57 o 
  -8   2   9       64.53       87.50     19.83 o 
  -7   2   9      988.19     1114.37     41.39 o 
  -6   2   9        3.84       -9.12     13.08 o 
  -5   2   9     1122.06     1182.58     43.16 o 
  -4   2   9       10.60      -10.66     10.66 o 
  -3   2   9     2505.27     2427.22     51.30 o 
  -2   2   9      570.39      629.05     26.67 o 
  -1   2   9     2412.66     2290.73     45.80 o 
   0   2   9      155.07      138.30     15.46 o 
   1   2   9      292.36      302.36     18.98 o 
   2   2   9       53.96       27.46     13.35 o 
   3   2   9     1786.05     1814.44     38.83 o 
   4   2   9      992.73      988.64     31.90 o 
   5   2   9      869.15      856.10     32.83 o 
   6   2   9        2.81        1.33     14.11 o 
   7   2   9      125.03      126.39     22.63 o 
   8   2   9        0.77      -18.20     18.20 o 
   9   2   9        8.19      -14.48     25.91 o 
  10   2   9       12.20       15.02     33.27 o 
  11   2   9       30.42       11.23     35.87 o 
  12   2   9       13.41       31.19     40.70 o 
 -15   3   9      230.43      241.28     47.27 o 
 -14   3   9        7.72      -26.33     26.33 o 
 -13   3   9      132.36      146.86     36.92 o 
 -12   3   9       30.67       92.79     31.74 o 
 -11   3   9      186.78      157.14     34.14 o 
 -10   3   9      285.70      274.96     35.33 o 
  -9   3   9      229.66      223.00     35.91 o 
  -8   3   9      260.44      234.16     25.12 o 
  -7   3   9       19.72       18.11     15.85 o 
  -6   3   9     1134.35     1126.27     54.73 o 
  -5   3   9      119.21      171.62     22.47 o 
  -4   3   9     1728.66     1776.31     46.70 o 
  -3   3   9     2017.10     2050.64     43.97 o 
  -2   3   9     2096.26     1938.55     42.01 o 
  -1   3   9      336.45      283.16     23.24 o 
   0   3   9      972.10     1015.20     38.88 o 
   1   3   9      400.34      392.67     23.18 o 
   2   3   9      114.67      106.63     19.90 o 
   3   3   9      219.87      218.26     22.70 o 
   4   3   9       24.42       24.90     13.63 o 
   5   3   9       59.96       83.92     16.96 o 
   6   3   9      128.85      104.67     20.44 o 
   7   3   9      176.47      201.02     28.72 o 
   8   3   9      216.34      142.91     28.96 o 
   9   3   9       18.74       18.02     23.97 o 
  10   3   9        9.65       41.25     29.81 o 
  11   3   9       66.53       52.78     39.35 o 
  12   3   9        0.39        4.57     47.91 o 
 -15   4   9        6.03        1.44     31.00 o 
 -14   4   9       99.08      102.42     29.36 o 
 -13   4   9       56.61       95.49     31.92 o 
 -12   4   9      136.54      105.74     33.28 o 
 -11   4   9       18.93       -1.02     25.02 o 
 -10   4   9      520.06      551.73     43.37 o 
  -9   4   9      121.51      151.80     25.19 o 
  -8   4   9        8.25        3.92     17.15 o 
  -7   4   9     1201.90     1209.49     43.47 o 
  -6   4   9      280.01      314.20     24.23 o 
  -5   4   9      923.68      985.79     37.14 o 
  -4   4   9      110.42      109.45     17.18 o 
  -3   4   9     1061.66     1021.69     38.32 o 
  -2   4   9       81.23      100.51     12.54 o 
  -1   4   9      261.15      266.13     19.43 o 
   0   4   9       27.25        7.72     11.70 o 
   1   4   9      406.91      428.04     23.44 o 
   2   4   9       28.17       31.74     12.53 o 
   3   4   9      613.82      542.16     25.06 o 
   4   4   9      101.05      113.02     17.23 o 
   5   4   9      223.79      260.16     21.90 o 
   6   4   9      404.59      393.91     31.16 o 
   7   4   9      515.76      426.58     33.53 o 
   8   4   9      180.75      226.61     31.16 o 
   9   4   9       27.43        9.06     30.18 o 
  10   4   9       55.40       55.09     29.09 o 
  11   4   9       13.89       48.26     33.58 o 
 -15   5   9      107.68       72.57     69.82 o 
 -14   5   9       87.36       98.63     29.11 o 
 -13   5   9       99.20       92.00     27.56 o 
 -12   5   9      146.07      102.51     40.91 o 
 -11   5   9      108.13       56.26     43.31 o 
 -10   5   9      510.55      665.53     47.08 o 
  -9   5   9       24.81      -10.08     19.57 o 
  -8   5   9     1130.42     1199.24     47.95 o 
  -7   5   9      171.03      187.09     23.19 o 
  -6   5   9     4568.95     4704.50     90.96 o 
  -5   5   9      601.09      616.54     30.15 o 
  -4   5   9     2082.12     1963.87     48.97 o 
  -3   5   9       45.33       42.01     13.79 o 
  -2   5   9     1004.37     1019.95     36.76 o 
  -1   5   9       32.60        9.73     11.80 o 
   0   5   9      292.81      325.92     19.65 o 
   1   5   9        1.46      -10.77     10.77 o 
   2   5   9      245.90      233.57     22.00 o 
   3   5   9       32.90       40.42     11.64 o 
   4   5   9       77.83       67.69     17.19 o 
   5   5   9       21.60       33.40     23.34 o 
   6   5   9       71.99       47.68     20.71 o 
   7   5   9       77.70       95.81     32.27 o 
   8   5   9      213.68      196.84     31.49 o 
   9   5   9        6.71       16.06     25.84 o 
  10   5   9        0.40       25.05     38.66 o 
  11   5   9       95.78       37.13     35.48 o 
 -14   6   9       84.96       61.60     38.71 o 
 -13   6   9        0.07       20.53     29.42 o 
 -12   6   9      315.36      316.81     34.58 o 
 -11   6   9       10.22       24.56     24.66 o 
 -10   6   9      343.81      402.88     39.39 o 
  -9   6   9      117.78       61.85     22.75 o 
  -8   6   9      729.02      706.06     42.19 o 
  -7   6   9       26.56       19.97     17.58 o 
  -6   6   9      371.67      391.76     26.45 o 
  -5   6   9      145.83      188.40     20.54 o 
  -4   6   9       94.69       66.88     17.19 o 
  -3   6   9       88.20      107.45     14.20 o 
  -2   6   9       64.74       63.07     12.05 o 
  -1   6   9      235.74      264.55     25.84 o 
   0   6   9       88.95       92.49     16.00 o 
   1   6   9       29.08       30.30     14.96 o 
   2   6   9      262.09      262.15     23.54 o 
   3   6   9       94.41       44.91     15.54 o 
   4   6   9        7.77       -8.82     14.73 o 
   5   6   9       28.89       37.72     18.04 o 
   6   6   9      249.14      319.93     29.76 o 
   7   6   9       10.14       16.87     20.75 o 
   8   6   9      306.20      330.08     36.79 o 
   9   6   9       12.87      -10.54     25.63 o 
  10   6   9      249.07      257.42     38.39 o 
  11   6   9        5.42       35.65     30.93 o 
 -14   7   9        5.63       26.01     42.68 o 
 -13   7   9        3.60       37.55     33.60 o 
 -12   7   9      396.32      351.33     45.93 o 
 -11   7   9       36.93        9.58     24.88 o 
 -10   7   9     1424.66     1408.47    104.52 o 
  -9   7   9      290.11      396.45     53.17 o 
  -8   7   9     2443.56     2600.24     71.36 o 
  -7   7   9      101.01      112.64     23.83 o 
  -6   7   9      719.20      698.06     39.50 o 
  -5   7   9        0.17       -3.86     17.05 o 
  -4   7   9     1121.11     1169.22     41.54 o 
  -3   7   9      193.35      184.86     19.18 o 
  -2   7   9      793.19      792.97     31.26 o 
  -1   7   9       42.96       22.11     18.27 o 
   0   7   9      370.24      450.82     27.87 o 
   1   7   9      120.41       72.91     17.32 o 
   2   7   9       53.03       86.34     17.04 o 
   3   7   9       95.13       44.05     16.41 o 
   4   7   9      248.43      266.08     25.08 o 
   5   7   9       38.02       29.22     17.90 o 
   6   7   9       78.83       90.42     21.14 o 
   7   7   9        5.95       -2.97     18.51 o 
   8   7   9       19.46       -9.03     22.45 o 
   9   7   9       33.25      -10.27     25.65 o 
  10   7   9        1.73       -5.47     35.61 o 
 -13   8   9       42.62       -0.23     37.10 o 
 -12   8   9      253.87      168.45     47.83 o 
 -11   8   9        6.52       53.76     30.50 o 
 -10   8   9      367.34      387.91     41.70 o 
  -9   8   9        0.04       37.55     21.06 o 
  -8   8   9      204.31      208.96     27.54 o 
  -7   8   9       18.61       59.57     20.62 o 
  -6   8   9      252.19      225.68     27.42 o 
  -5   8   9       19.49        1.07     16.50 o 
  -4   8   9       85.76       89.54     18.94 o 
  -3   8   9      131.51      135.03     18.57 o 
  -2   8   9       62.88       67.86     16.05 o 
  -1   8   9       57.97       20.43     17.72 o 
   0   8   9       21.91       19.26     17.10 o 
   1   8   9       40.93       34.15     16.09 o 
   2   8   9       51.41       58.31     15.27 o 
   3   8   9       42.52       52.40     19.25 o 
   4   8   9      230.39      245.23     26.50 o 
   5   8   9        4.17       39.97     17.08 o 
   6   8   9      253.38      247.83     22.06 o 
   7   8   9       42.91       20.77     20.81 o 
   8   8   9      118.56       74.67     25.11 o 
   9   8   9       21.33        1.71     26.43 o 
  10   8   9      222.88      286.28     40.59 o 
 -12   9   9      189.70      200.50     48.16 o 
 -11   9   9      300.18      230.68     58.31 o 
 -10   9   9      516.54      548.26     47.69 o 
  -9   9   9        4.11       11.17     23.80 o 
  -8   9   9      286.32      349.39     32.61 o 
  -7   9   9       12.76       36.50     22.27 o 
  -6   9   9      680.77      663.23     39.45 o 
  -5   9   9       62.59       61.21     18.58 o 
  -4   9   9      335.88      383.55     26.40 o 
  -3   9   9       66.08       49.84     15.82 o 
  -2   9   9      161.30      196.52     20.42 o 
  -1   9   9      305.03      232.32     25.54 o 
   0   9   9      615.47      755.35     36.09 o 
   1   9   9      128.40       78.58     19.31 o 
   2   9   9      304.90      323.78     23.13 o 
   3   9   9       15.53       13.63     15.92 o 
   4   9   9      206.03      220.46     22.26 o 
   5   9   9        5.69       13.29     17.14 o 
   6   9   9       82.37       63.38     20.78 o 
   7   9   9       39.87       55.45     24.37 o 
   8   9   9        0.30       24.69     24.64 o 
   9   9   9       27.06       41.59     29.32 o 
 -12  10   9      243.71      168.10     48.94 o 
 -11  10   9       14.04      -26.04     35.79 o 
 -10  10   9       51.59       62.56     34.83 o 
  -9  10   9       14.79       36.70     28.43 o 
  -8  10   9      134.76      104.21     24.64 o 
  -7  10   9      164.60      128.46     23.46 o 
  -6  10   9        2.52        2.38     17.76 o 
  -5  10   9      303.07      278.89     25.61 o 
  -4  10   9        0.44      -16.14     16.51 o 
  -3  10   9      274.84      253.92     22.78 o 
  -2  10   9       45.66       31.32     14.72 o 
  -1  10   9       67.39       54.15     16.38 o 
   0  10   9       46.53       35.40     16.59 o 
   1  10   9      265.10      235.02     23.13 o 
   2  10   9       56.53       53.97     17.18 o 
   3  10   9      115.04      105.89     19.06 o 
   4  10   9      227.88      213.73     24.22 o 
   5  10   9       75.30       59.50     19.61 o 
   6  10   9      173.87      136.66     23.98 o 
   7  10   9       98.28      104.04     26.43 o 
   8  10   9       91.82       21.55     27.03 o 
 -11  11   9       21.79       13.72     51.34 o 
 -10  11   9        7.37       26.73     30.98 o 
  -9  11   9       80.45       59.78     27.32 o 
  -8  11   9       43.13       31.16     25.73 o 
  -7  11   9        0.43        6.42     21.95 o 
  -6  11   9       52.09       59.68     22.63 o 
  -5  11   9       35.77       49.46     19.54 o 
  -4  11   9      172.41      131.57     21.82 o 
  -3  11   9       62.39       45.33     18.59 o 
  -2  11   9      214.87      168.65     22.54 o 
  -1  11   9       75.08       92.21     18.90 o 
   0  11   9      200.16      218.69     24.54 o 
   1  11   9       29.86       17.12     18.13 o 
   2  11   9      233.70      273.06     26.43 o 
   3  11   9      182.54      138.83     21.68 o 
   4  11   9      100.13      115.50     21.36 o 
   5  11   9      150.75      146.46     25.52 o 
   6  11   9        1.32      -19.43     23.54 o 
   7  11   9       80.60       65.60     28.35 o 
  -9  12   9      240.58      236.10     39.43 o 
  -8  12   9       36.24       14.82     26.16 o 
  -7  12   9      152.68      145.61     27.34 o 
  -6  12   9        4.99      -21.73     21.73 o 
  -5  12   9      182.29      191.90     27.52 o 
  -4  12   9       21.68       18.30     20.81 o 
  -3  12   9      246.98      296.74     34.09 o 
  -2  12   9       10.73       14.12     19.33 o 
  -1  12   9      355.99      364.24     26.70 o 
   0  12   9       24.55       20.51     19.39 o 
   1  12   9      244.62      274.10     35.89 o 
   2  12   9      109.73      113.24     30.22 o 
   3  12   9      195.89      187.41     28.77 o 
   4  12   9       73.82       74.66     21.34 o 
   5  12   9      100.46       94.91     27.63 o 
   6  12   9       24.20      -10.17     26.35 o 
  -8  13   9       11.44       18.55     31.58 o 
  -7  13   9       15.74       15.39     26.94 o 
  -6  13   9       10.08       12.50     23.13 o 
  -5  13   9       11.88       -5.95     22.00 o 
  -4  13   9        1.37       -3.40     22.53 o 
  -3  13   9        0.02       -3.80     21.99 o 
  -2  13   9       46.62       44.29     28.75 o 
  -1  13   9       50.40       32.65     24.81 o 
   0  13   9       48.10       47.83     28.70 o 
   1  13   9       63.18       64.74     43.17 o 
   2  13   9        6.96      -17.78     27.81 o 
   3  13   9      198.59      242.48     41.49 o 
   4  13   9       18.13      -21.45     21.45 o 
  -5  14   9      131.85      113.61     28.07 o 
  -4  14   9       26.59       23.00     28.29 o 
  -3  14   9      316.95      282.66     35.51 o 
  -2  14   9        1.40      -23.14     23.14 o 
  -1  14   9      283.40      321.84     36.79 o 
   0  14   9       21.54        3.58     30.14 o 
   1  14   9      232.76      169.28     37.69 o 
 -14   0  10      334.90      344.61     84.80 o 
 -12   0  10       72.64      103.57     77.35 o 
 -10   0  10      410.39      459.60     67.10 o 
  -8   0  10      368.95      409.48     86.20 o 
  -6   0  10      869.53      921.79     53.12 o 
  -4   0  10     1004.40     1241.12     58.85 o 
  -2   0  10       27.95       21.97     13.56 o 
   0   0  10        2.19       40.83     21.36 o 
   2   0  10      367.53      328.87     30.96 o 
   4   0  10      253.35      275.58     34.39 o 
   6   0  10       32.05       56.45     21.35 o 
   8   0  10       89.87      117.49     36.63 o 
  10   0  10       53.76       42.87     63.37 o 
 -15   1  10        9.73        4.68     35.98 o 
 -14   1  10       18.91       15.44     35.87 o 
 -13   1  10        2.91       -5.65     30.41 o 
 -12   1  10       21.94       25.94     30.02 o 
 -11   1  10        0.19       11.34     27.82 o 
 -10   1  10        0.94       17.28     40.49 o 
  -9   1  10      108.45       80.99     28.88 o 
  -8   1  10       14.85       23.36     27.98 o 
  -7   1  10        1.10      -19.43     19.43 o 
  -6   1  10      269.71      236.66     24.11 o 
  -5   1  10      167.67      118.35     19.54 o 
  -4   1  10      929.89      890.89     49.13 o 
  -3   1  10      358.02      271.34     23.22 o 
  -2   1  10     3468.19     3507.74     56.47 o 
  -1   1  10     2361.70     2411.87     61.69 o 
   0   1  10    11464.82    11873.17    153.74 o 
   1   1  10      463.60      444.67     25.13 o 
   2   1  10     6559.51     6457.24     96.79 o 
   3   1  10     2214.75     2166.85     51.86 o 
   4   1  10     2887.00     2770.52     57.55 o 
   5   1  10       24.88       30.41     16.60 o 
   6   1  10      167.06      145.10     22.96 o 
   7   1  10       82.69       76.54     20.48 o 
   8   1  10      122.70      115.93     28.04 o 
   9   1  10        1.50      -27.44     27.44 o 
  10   1  10        3.52       25.76     30.70 o 
  11   1  10       40.17       50.60     48.11 o 
 -15   2  10       39.57       45.72     43.18 o 
 -14   2  10      222.50      174.01     42.40 o 
 -13   2  10       29.11       57.26     50.17 o 
 -12   2  10      284.29      346.21     47.31 o 
 -11   2  10      121.78      104.16     32.46 o 
 -10   2  10      341.61      388.65     43.50 o 
  -9   2  10        1.13      -20.63     20.63 o 
  -8   2  10      440.91      485.26     43.64 o 
  -7   2  10        0.87        9.85     15.11 o 
  -6   2  10      267.68      277.34     30.08 o 
  -5   2  10      294.62      199.85     25.36 o 
  -4   2  10      836.69      765.71     35.70 o 
  -3   2  10      123.87      130.56     17.20 o 
  -2   2  10        2.59       13.83     13.72 o 
  -1   2  10     1214.53     1275.68     39.73 o 
   0   2  10       14.12       17.74     13.50 o 
   1   2  10       20.10       16.96     12.81 o 
   2   2  10      264.63      303.76     22.15 o 
   3   2  10       70.25       58.64     16.63 o 
   4   2  10        0.81      -13.35     14.46 o 
   5   2  10        9.11       57.42     17.93 o 
   6   2  10      494.75      537.45     39.28 o 
   7   2  10       14.02        5.92     18.39 o 
   8   2  10       82.28       54.43     23.04 o 
   9   2  10       10.25       15.18     28.93 o 
  10   2  10       15.15       30.39     31.48 o 
  11   2  10        2.12       15.71     36.75 o 
 -15   3  10       32.74       30.05     43.31 o 
 -14   3  10       19.69       57.27     35.36 o 
 -13   3  10       42.10       77.09     35.29 o 
 -12   3  10        7.31      -11.00     27.63 o 
 -11   3  10      131.93       63.54     33.49 o 
 -10   3  10       16.09      -23.03     23.03 o 
  -9   3  10      247.76      265.24     34.72 o 
  -8   3  10      197.52      240.04     30.25 o 
  -7   3  10      443.03      442.15     44.54 o 
  -6   3  10      254.25      303.44     26.69 o 
  -5   3  10     1733.40     1844.38     66.95 o 
  -4   3  10     5810.66     5690.89     93.67 o 
  -3   3  10     5077.94     5015.21     91.33 o 
  -2   3  10     4192.58     4180.15     74.74 o 
  -1   3  10      504.62      529.27     28.48 o 
   0   3  10      616.94      607.02     26.07 o 
   1   3  10       49.35       20.47     13.13 o 
   2   3  10      751.96      706.92     32.94 o 
   3   3  10      138.44      102.12     17.24 o 
   4   3  10      603.35      617.66     31.89 o 
   5   3  10      911.60      958.99     42.84 o 
   6   3  10     1411.44     1421.91     67.65 o 
   7   3  10      540.02      530.73     38.20 o 
   8   3  10       30.61       56.57     22.66 o 
   9   3  10       36.43       71.06     30.72 o 
  10   3  10       30.50       -1.61     34.45 o 
  11   3  10       25.34        0.01     40.49 o 
 -15   4  10       15.82      -35.52     38.57 o 
 -14   4  10       54.89       45.30     31.53 o 
 -13   4  10       44.29       93.58     35.36 o 
 -12   4  10      217.11      299.65     61.05 o 
 -11   4  10       97.64       65.40     31.36 o 
 -10   4  10      426.95      410.41     45.40 o 
  -9   4  10      161.81      152.61     37.02 o 
  -8   4  10      493.94      464.57     40.59 o 
  -7   4  10       28.46       -4.70     17.36 o 
  -6   4  10      467.01      433.40     30.00 o 
  -5   4  10      695.79      655.34     34.48 o 
  -4   4  10      193.02      187.13     20.84 o 
  -3   4  10      273.58      274.03     23.54 o 
  -2   4  10      993.51      951.77     36.24 o 
  -1   4  10      542.09      509.20     29.10 o 
   0   4  10        1.29       -1.00     12.21 o 
   1   4  10      400.55      395.60     22.85 o 
   2   4  10        8.05      -10.78     13.97 o 
   3   4  10      504.77      514.98     29.39 o 
   4   4  10      767.59      682.84     38.37 o 
   5   4  10       67.05       82.89     20.38 o 
   6   4  10        0.70       19.88     18.84 o 
   7   4  10      117.71      160.96     26.45 o 
   8   4  10       23.14       23.25     25.19 o 
   9   4  10        0.86       15.81     26.28 o 
  10   4  10      107.47       49.25     38.67 o 
  11   4  10        8.54      -37.61     37.61 o 
 -14   5  10       14.66       -6.07     27.74 o 
 -13   5  10      226.43      210.95     36.82 o 
 -12   5  10        6.83       10.05     29.26 o 
 -11   5  10      328.83      289.13     41.42 o 
 -10   5  10        0.37       10.38     23.49 o 
  -9   5  10      594.20      610.67     45.43 o 
  -8   5  10      558.87      590.75     48.27 o 
  -7   5  10     4093.58     4130.95     90.67 o 
  -6   5  10     1570.21     1560.94     52.36 o 
  -5   5  10     1876.56     1942.29     55.02 o 
  -4   5  10      712.82      809.21     34.52 o 
  -3   5  10      599.58      604.45     29.42 o 
  -2   5  10      316.47      343.34     25.29 o 
  -1   5  10       19.98       17.34     13.44 o 
   0   5  10      115.23      125.01     16.86 o 
   1   5  10        2.92       -2.37     13.01 o 
   2   5  10       96.19      112.70     21.31 o 
   3   5  10       13.26       -7.17     17.07 o 
   4   5  10        5.66        4.06     15.83 o 
   5   5  10      103.37      191.24     22.84 o 
   6   5  10      125.31      141.93     24.15 o 
   7   5  10      151.98      173.58     29.81 o 
   8   5  10      102.74      108.28     28.00 o 
   9   5  10      451.43      459.59     43.79 o 
  10   5  10       83.69       31.72     33.75 o 
 -14   6  10       19.43       22.16     42.85 o 
 -13   6  10        2.13       -9.86     30.22 o 
 -12   6  10       57.10       55.47     33.42 o 
 -11   6  10        1.07       20.04     35.06 o 
 -10   6  10      331.05      322.55     43.98 o 
  -9   6  10       65.60       96.19     27.81 o 
  -8   6  10       25.55       41.23     24.08 o 
  -7   6  10     1215.70     1218.19     48.00 o 
  -6   6  10      248.70      258.03     25.56 o 
  -5   6  10       15.77       -2.68     16.68 o 
  -4   6  10      458.01      410.11     23.52 o 
  -3   6  10      777.89      826.53     30.69 o 
  -2   6  10       12.93       11.02     20.06 o 
  -1   6  10      360.67      329.37     34.65 o 
   0   6  10       27.81       -4.53     15.46 o 
   1   6  10     1827.07     1659.80     74.25 o 
   2   6  10       63.28       62.55     19.91 o 
   3   6  10      386.05      434.63     30.07 o 
   4   6  10       26.97       44.24     17.14 o 
   5   6  10      241.83      298.62     26.22 o 
   6   6  10       96.24       44.33     18.73 o 
   7   6  10        8.71      -22.97     22.97 o 
   8   6  10       46.84       43.71     28.55 o 
   9   6  10      117.38      109.33     32.44 o 
  10   6  10        0.06        9.92     36.03 o 
 -13   7  10      168.46      154.50     47.29 o 
 -12   7  10        6.54        0.49     34.88 o 
 -11   7  10      938.24      985.13     69.17 o 
 -10   7  10      213.47      159.33     37.21 o 
  -9   7  10     1297.94     1269.70     73.23 o 
  -8   7  10       56.33       39.19     35.91 o 
  -7   7  10     1316.98     1265.02     57.58 o 
  -6   7  10       77.38       61.54     22.80 o 
  -5   7  10      415.29      475.96     34.92 o 
  -4   7  10       86.43       98.59     19.83 o 
  -3   7  10      328.89      304.20     27.66 o 
  -2   7  10        0.12       28.85     22.71 o 
  -1   7  10       35.24       49.28     20.61 o 
   0   7  10        0.65        0.06     15.18 o 
   1   7  10       35.82       22.51     18.20 o 
   2   7  10        7.48        1.89     17.25 o 
   3   7  10        0.96        0.31     16.49 o 
   4   7  10        1.34       -9.43     15.78 o 
   5   7  10      147.95      145.02     22.71 o 
   6   7  10       64.55       26.26     23.38 o 
   7   7  10       31.01       19.93     21.94 o 
   8   7  10        6.77       22.58     26.53 o 
   9   7  10      134.19      106.03     32.66 o 
 -13   8  10       54.68       21.85     41.54 o 
 -12   8  10        1.17       10.42     37.52 o 
 -11   8  10      106.76      110.88     47.66 o 
 -10   8  10       24.28       13.81     27.22 o 
  -9   8  10        5.52      -24.82     24.82 o 
  -8   8  10       97.16       68.53     30.94 o 
  -7   8  10       12.63       22.78     22.26 o 
  -6   8  10       18.37       11.79     19.35 o 
  -5   8  10      596.33      642.01     35.43 o 
  -4   8  10       34.31       16.70     17.57 o 
  -3   8  10      977.89     1009.92     38.03 o 
  -2   8  10      163.82      140.57     24.27 o 
  -1   8  10     1346.23     1349.15     53.66 o 
   0   8  10        0.73        4.19     18.99 o 
   1   8  10      166.88      239.84     25.75 o 
   2   8  10       16.62        9.58     17.54 o 
   3   8  10      554.50      542.44     33.58 o 
   4   8  10        0.97      -15.99     15.99 o 
   5   8  10      189.31      226.76     29.16 o 
   6   8  10        2.11      -12.00     17.85 o 
   7   8  10      220.57      219.33     30.76 o 
   8   8  10       14.04       20.95     27.75 o 
   9   8  10       13.45       -3.48     32.54 o 
 -12   9  10       41.24       67.77     42.86 o 
 -11   9  10      209.20      206.48     78.73 o 
 -10   9  10       11.60       23.39     34.65 o 
  -9   9  10      502.37      499.74     52.05 o 
  -8   9  10       46.30       50.43     25.15 o 
  -7   9  10      225.74      264.92     29.05 o 
  -6   9  10       62.41       41.05     19.90 o 
  -5   9  10      422.98      463.93     32.19 o 
  -4   9  10      143.76      123.38     22.17 o 
  -3   9  10       79.16       67.22     18.49 o 
  -2   9  10      186.28      171.70     24.46 o 
  -1   9  10      141.63       98.98     26.95 o 
   0   9  10       32.23       50.56     21.10 o 
   1   9  10       16.51       33.03     21.53 o 
   2   9  10      171.29      194.69     25.15 o 
   3   9  10      132.66       76.42     18.62 o 
   4   9  10       30.18       14.30     18.35 o 
   5   9  10       19.25       54.01     18.24 o 
   6   9  10       43.69       31.42     23.66 o 
   7   9  10       66.11       71.76     26.15 o 
   8   9  10       19.75       37.67     28.95 o 
 -11  10  10        0.22       28.65     42.13 o 
 -10  10  10        1.46      -21.99     30.42 o 
  -9  10  10        0.57      -31.34     31.34 o 
  -8  10  10        3.47       25.54     27.14 o 
  -7  10  10      142.51      163.26     29.42 o 
  -6  10  10      236.49      233.92     26.01 o 
  -5  10  10      402.45      413.48     31.10 o 
  -4  10  10      148.24      148.27     22.45 o 
  -3  10  10      271.22      260.11     27.23 o 
  -2  10  10        2.90        8.58     17.58 o 
  -1  10  10      597.60      564.15     46.91 o 
   0  10  10       12.16       -2.88     20.09 o 
   1  10  10      242.94      277.17     27.33 o 
   2  10  10        1.12       13.43     19.98 o 
   3  10  10      251.42      277.73     44.29 o 
   4  10  10       39.93       36.47     20.84 o 
   5  10  10      134.73      159.62     23.63 o 
   6  10  10        3.71        8.68     21.84 o 
   7  10  10       54.33       87.62     29.70 o 
 -10  11  10        8.56       46.78     32.63 o 
  -9  11  10       37.51       31.03     37.44 o 
  -8  11  10        5.05       -0.72     27.72 o 
  -7  11  10       64.91       24.32     28.70 o 
  -6  11  10      214.91      196.47     28.03 o 
  -5  11  10       77.41      116.62     27.41 o 
  -4  11  10       88.81       75.07     25.04 o 
  -3  11  10      240.35      212.40     30.01 o 
  -2  11  10      191.94      189.05     23.61 o 
  -1  11  10        2.69       40.53     21.75 o 
   0  11  10      402.02      356.51     31.67 o 
   1  11  10        2.21       21.48     21.23 o 
   2  11  10      189.49      163.75     34.38 o 
   3  11  10        0.05       35.59     20.63 o 
   4  11  10      140.28      124.21     21.45 o 
   5  11  10       20.11       22.06     21.19 o 
   6  11  10       21.29       23.60     24.54 o 
  -8  12  10       84.33       52.86     33.06 o 
  -7  12  10       60.22       53.49     31.50 o 
  -6  12  10       49.86       38.40     28.28 o 
  -5  12  10      105.83      103.84     30.20 o 
  -4  12  10      121.74       85.61     38.22 o 
  -3  12  10       68.99       77.86     27.03 o 
  -2  12  10       22.25       57.44     24.67 o 
  -1  12  10       59.46       85.10     25.87 o 
   0  12  10       35.77       32.04     24.26 o 
   1  12  10      233.39      259.07     42.12 o 
   2  12  10        1.09      -25.79     27.74 o 
   3  12  10       62.77       60.59     25.74 o 
   4  12  10        5.84        0.43     23.42 o 
  -6  13  10        2.31      -27.48     27.48 o 
  -5  13  10        1.70      -10.49     26.29 o 
  -4  13  10      175.68      149.99     31.75 o 
  -3  13  10        5.01      -18.63     24.69 o 
  -2  13  10      189.48      199.09     35.21 o 
  -1  13  10        4.75       18.07     32.20 o 
   0  13  10      243.46      321.51     87.20 o 
   1  13  10        3.69       -3.74     30.98 o 
   2  13  10      178.77      213.27     41.27 o 
 -15   0  11       56.30      167.32     67.52 o 
 -13   0  11       55.22      156.56     56.62 o 
 -11   0  11        3.11      -18.21     36.53 o 
  -9   0  11       28.15      -18.56     32.77 o 
  -7   0  11      767.40      626.42     69.51 o 
  -5   0  11       59.38        2.24     29.46 o 
  -3   0  11      426.72      501.06     41.47 o 
  -1   0  11      258.28      284.74     33.65 o 
   1   0  11     5594.78     5614.82    135.07 o 
   3   0  11      320.57      305.91     36.28 o 
   5   0  11      144.68      207.36     48.88 o 
   7   0  11      248.44      245.28     84.34 o 
   9   0  11      284.89      200.36     85.74 o 
 -15   1  11      203.07      118.88     55.40 o 
 -14   1  11        8.63        1.92     35.85 o 
 -13   1  11       99.22      125.00     37.88 o 
 -12   1  11      127.12      137.40     37.57 o 
 -11   1  11      132.96      171.79     38.47 o 
 -10   1  11        5.55       -9.07     30.00 o 
  -9   1  11       16.67      -11.53     24.74 o 
  -8   1  11      115.85       90.86     38.87 o 
  -7   1  11      221.86      273.18     36.54 o 
  -6   1  11        0.94      -15.78     24.33 o 
  -5   1  11      615.44      602.07     40.92 o 
  -4   1  11       84.83       84.58     22.23 o 
  -3   1  11      770.84      786.01     35.42 o 
  -2   1  11       13.19       93.19     18.56 o 
  -1   1  11     2276.36     2329.43     54.75 o 
   0   1  11      101.75       96.72     18.01 o 
   1   1  11      903.28      921.73     41.60 o 
   2   1  11      653.56      667.46     33.65 o 
   3   1  11     2058.15     1972.38     54.90 o 
   4   1  11       49.88       23.41     20.01 o 
   5   1  11       34.44       58.18     29.22 o 
   6   1  11      143.64      165.26     29.63 o 
   7   1  11        5.85       -6.00     26.13 o 
   8   1  11       24.06       47.38     48.07 o 
   9   1  11       52.26       14.28     36.83 o 
  10   1  11        6.69      -27.14     43.33 o 
 -14   2  11       56.26       30.45     37.39 o 
 -13   2  11       38.93       38.89     41.64 o 
 -12   2  11      120.62      101.54     34.92 o 
 -11   2  11        0.48       64.84     35.64 o 
 -10   2  11      530.54      562.29     52.12 o 
  -9   2  11       94.23       46.53     27.67 o 
  -8   2  11       65.32       61.46     26.44 o 
  -7   2  11        4.22      -21.75     21.75 o 
  -6   2  11       59.24       54.40     25.21 o 
  -5   2  11       56.68      116.38     23.68 o 
  -4   2  11      242.42      242.92     26.86 o 
  -3   2  11       99.20       90.01     20.88 o 
  -2   2  11     1354.95     1263.49     47.85 o 
  -1   2  11     1728.97     1742.24     51.74 o 
   0   2  11        3.82        4.70     14.87 o 
   1   2  11       18.09        1.40     15.16 o 
   2   2  11       29.85       15.10     15.47 o 
   3   2  11      867.94      911.41     41.62 o 
   4   2  11      175.69      123.74     23.88 o 
   5   2  11      942.21     1007.00     45.49 o 
   6   2  11        4.96      -10.50     20.93 o 
   7   2  11      295.86      256.71     39.04 o 
   8   2  11       32.87       -0.65     29.34 o 
   9   2  11      107.45      108.27     36.27 o 
  10   2  11        2.25       49.64     33.21 o 
 -14   3  11        0.43      -20.69     37.31 o 
 -13   3  11      104.32      132.16     39.02 o 
 -12   3  11       48.45       61.39     33.72 o 
 -11   3  11      378.29      383.88     46.86 o 
 -10   3  11        4.16       19.53     27.19 o 
  -9   3  11      463.31      476.36     50.76 o 
  -8   3  11        6.24        6.06     22.50 o 
  -7   3  11      220.78      222.73     33.80 o 
  -6   3  11      498.64      330.28     33.71 o 
  -5   3  11      277.62      347.20     33.68 o 
  -4   3  11       72.78       56.39     19.88 o 
  -3   3  11      199.07      197.21     24.51 o 
  -2   3  11       78.94       57.65     17.95 o 
  -1   3  11      279.39      248.65     28.89 o 
   0   3  11       28.64       35.68     16.93 o 
   1   3  11      557.15      576.31     33.30 o 
   2   3  11      356.55      381.00     28.61 o 
   3   3  11       14.45       33.22     18.01 o 
   4   3  11      351.95      337.05     25.78 o 
   5   3  11      466.15      464.76     37.97 o 
   6   3  11     1183.68     1134.79     56.69 o 
   7   3  11       28.91       31.80     26.17 o 
   8   3  11      130.49       83.61     33.66 o 
   9   3  11        0.94      -21.05     29.74 o 
  10   3  11       70.52       94.77     39.73 o 
 -14   4  11      377.47      441.17     98.06 o 
 -13   4  11       15.60       47.17     35.60 o 
 -12   4  11      591.12      635.62     59.51 o 
 -11   4  11       44.72       -6.10     29.19 o 
 -10   4  11      195.40      227.72     38.84 o 
  -9   4  11       40.25       31.49     38.10 o 
  -8   4  11      199.66      227.05     32.31 o 
  -7   4  11      291.50      291.77     33.70 o 
  -6   4  11      153.26      160.76     27.86 o 
  -5   4  11      619.69      609.74     60.97 o 
  -4   4  11      969.61      942.37     44.91 o 
  -3   4  11       42.24       59.24     19.87 o 
  -2   4  11        4.22        5.25     15.07 o 
  -1   4  11       33.63       44.01     16.61 o 
   0   4  11      223.54      222.64     22.98 o 
   1   4  11      158.83      143.82     20.56 o 
   2   4  11      104.49      116.97     34.37 o 
   3   4  11      228.62      231.07     30.29 o 
   4   4  11      201.95      232.16     24.94 o 
   5   4  11      532.19      548.95     54.18 o 
   6   4  11        9.15       -4.99     20.89 o 
   7   4  11      304.99      292.10     33.52 o 
   8   4  11       51.17       32.91     27.94 o 
   9   4  11      145.25      128.29     37.35 o 
  10   4  11        2.86      -20.03     50.31 o 
 -14   5  11       39.33       26.37     37.61 o 
 -13   5  11       20.58       -0.77     39.74 o 
 -12   5  11       34.84       56.71     41.00 o 
 -11   5  11       56.62       47.88     32.55 o 
 -10   5  11        0.57      -25.44     25.44 o 
  -9   5  11      627.14      642.33     74.20 o 
  -8   5  11        4.90      -21.82     21.82 o 
  -7   5  11      202.10      258.85     32.55 o 
  -6   5  11      435.06      514.11     37.00 o 
  -5   5  11        5.05       -2.96     20.30 o 
  -4   5  11       18.64       13.18     18.01 o 
  -3   5  11       40.77       66.20     19.65 o 
  -2   5  11       18.96       10.22     16.83 o 
  -1   5  11        2.80        5.48     14.73 o 
   0   5  11      223.00      257.91     27.22 o 
   1   5  11       31.58       34.84     17.97 o 
   2   5  11      234.92      279.68     51.05 o 
   3   5  11       19.07       20.77     20.34 o 
   4   5  11      420.19      417.20     31.06 o 
   5   5  11        0.03       20.68     18.98 o 
   6   5  11      162.54      207.87     29.67 o 
   7   5  11       11.23       39.12     24.52 o 
   8   5  11      641.29      595.67     50.70 o 
   9   5  11       59.10       41.64     32.87 o 
 -13   6  11       10.72      -34.95     34.95 o 
 -12   6  11      129.46      116.58     44.22 o 
 -11   6  11      336.66      374.11     56.65 o 
 -10   6  11      326.51      429.67     57.47 o 
  -9   6  11      107.13       90.61     33.27 o 
  -8   6  11     1163.55     1200.53    108.95 o 
  -7   6  11        3.04      -25.75     27.31 o 
  -6   6  11      465.21      443.38     40.02 o 
  -5   6  11       63.97       45.05     23.71 o 
  -4   6  11      579.73      617.32     35.55 o 
  -3   6  11        3.79       15.84     20.48 o 
  -2   6  11       86.04       53.78     22.83 o 
  -1   6  11      157.77      167.66     29.07 o 
   0   6  11      498.98      496.95     34.89 o 
   1   6  11       51.52       15.11     19.37 o 
   2   6  11      389.02      398.40     33.22 o 
   3   6  11       87.94      111.36     23.84 o 
   4   6  11       48.61       46.42     19.95 o 
   5   6  11       36.59       33.02     18.99 o 
   6   6  11       41.56       39.28     21.62 o 
   7   6  11       43.72       56.53     24.01 o 
   8   6  11       36.06       46.41     27.68 o 
   9   6  11       67.38       72.20     33.42 o 
 -13   7  11        0.37       25.47     41.90 o 
 -12   7  11       68.16       18.78     48.36 o 
 -11   7  11       35.13       30.85     53.57 o 
 -10   7  11        0.29       38.90     35.76 o 
  -9   7  11      218.30      174.98     37.34 o 
  -8   7  11      167.33      177.01     37.00 o 
  -7   7  11       48.39       53.27     29.22 o 
  -6   7  11       51.03       59.66     25.63 o 
  -5   7  11      202.97      170.01     25.23 o 
  -4   7  11      137.78       85.58     30.58 o 
  -3   7  11        6.92       16.44     21.71 o 
  -2   7  11      149.62      153.68     42.67 o 
  -1   7  11       82.90       84.79     24.39 o 
   0   7  11      173.70      199.14     25.57 o 
   1   7  11      116.44       92.96     22.14 o 
   2   7  11      161.25      180.31     26.81 o 
   3   7  11        0.23       14.68     22.12 o 
   4   7  11      332.64      309.47     32.29 o 
   5   7  11       13.36       30.49     18.85 o 
   6   7  11      186.54      146.76     26.60 o 
   7   7  11        7.47       12.29     22.48 o 
   8   7  11       50.27       52.44     25.96 o 
 -12   8  11      190.78      161.42     51.20 o 
 -11   8  11       10.91       50.07     38.32 o 
 -10   8  11      226.24      216.65     43.77 o 
  -9   8  11       55.22       57.89     38.55 o 
  -8   8  11      753.01      789.35     81.78 o 
  -7   8  11       90.87       71.74     31.49 o 
  -6   8  11      457.13      515.42     37.54 o 
  -5   8  11      193.63      186.44     26.53 o 
  -4   8  11      811.10      813.07     61.74 o 
  -3   8  11        3.55       21.96     22.09 o 
  -2   8  11      521.39      649.05     44.98 o 
  -1   8  11       55.79       75.32     24.97 o 
   0   8  11      359.97      364.04     35.09 o 
   1   8  11      108.95       83.70     22.43 o 
   2   8  11       69.50       61.31     22.41 o 
   3   8  11        0.63       19.59     20.77 o 
   4   8  11       83.08       76.04     21.53 o 
   5   8  11       25.64       -0.60     19.67 o 
   6   8  11       14.68       -3.26     21.37 o 
   7   8  11        2.15       28.24     26.32 o 
   8   8  11        0.31      -21.47     26.09 o 
 -11   9  11      178.46      167.44     68.68 o 
 -10   9  11        4.44      -26.19     31.77 o 
  -9   9  11        4.94       -8.36     29.69 o 
  -8   9  11        0.92      -18.98     28.99 o 
  -7   9  11       29.64       49.41     28.08 o 
  -6   9  11        0.45       -3.19     21.82 o 
  -5   9  11       76.49       73.67     26.49 o 
  -4   9  11      281.18      271.91     33.35 o 
  -3   9  11        9.30       14.55     22.85 o 
  -2   9  11      357.09      412.09     37.77 o 
  -1   9  11        4.99        1.78     22.01 o 
   0   9  11      101.10      116.36     34.96 o 
   1   9  11       86.66       62.24     35.82 o 
   2   9  11      169.60      162.88     26.02 o 
   3   9  11       18.43        0.37     23.01 o 
   4   9  11       58.72       69.28     19.74 o 
   5   9  11       10.97        5.37     19.67 o 
   6   9  11       83.81       76.28     25.09 o 
   7   9  11        7.39       66.53     28.60 o 
 -10  10  11      184.09      255.93     47.23 o 
  -9  10  11        2.95       33.93     30.50 o 
  -8  10  11       81.79       86.78     31.18 o 
  -7  10  11        2.29      -18.08     28.87 o 
  -6  10  11      423.63      350.44     38.87 o 
  -5  10  11      104.89      115.81     30.11 o 
  -4  10  11      313.82      281.81     35.84 o 
  -3  10  11       58.55       82.54     26.78 o 
  -2  10  11      668.81      620.70     61.60 o 
  -1  10  11       51.35       37.73     23.43 o 
   0  10  11      138.15      117.29     25.83 o 
   1  10  11      133.58      105.52     26.02 o 
   2  10  11      107.47      101.93     25.35 o 
   3  10  11       17.04      -19.88     19.88 o 
   4  10  11        1.28      -18.33     18.33 o 
   5  10  11        5.04       27.75     22.09 o 
   6  10  11        1.88      -14.51     23.91 o 
  -9  11  11       24.34       12.50     35.30 o 
  -8  11  11        9.24       95.41     36.41 o 
  -7  11  11      151.96      119.14     37.71 o 
  -6  11  11       93.76       74.94     48.12 o 
  -5  11  11       69.37      107.00     30.81 o 
  -4  11  11        4.96       11.54     25.84 o 
  -3  11  11      166.57      171.89     32.57 o 
  -2  11  11       71.96       97.66     27.82 o 
  -1  11  11       30.07      -22.19     22.19 o 
   0  11  11       78.43       67.22     25.98 o 
   1  11  11        1.30       25.79     22.24 o 
   2  11  11       94.53       56.97     24.47 o 
   3  11  11       43.93       61.59     25.12 o 
   4  11  11        6.77       44.75     24.39 o 
  -7  12  11       12.34       -0.88     34.49 o 
  -6  12  11       48.59       64.28     42.37 o 
  -5  12  11        0.27       25.70     27.18 o 
  -4  12  11      132.46      105.53     30.93 o 
  -3  12  11       81.28       27.24     26.40 o 
  -2  12  11       45.26       83.60     31.00 o 
  -1  12  11      108.43      112.81     36.71 o 
   0  12  11      118.06      131.98     31.28 o 
   1  12  11      158.01      166.45     35.18 o 
   2  12  11       47.89       23.99     31.07 o 
  -3  13  11        7.27       23.01     33.44 o 
  -2  13  11        4.00       50.54     38.08 o 
  -1  13  11      121.05       69.90     51.70 o 
 -14   0  12      127.13       72.21     58.31 o 
 -12   0  12      370.40      267.94     64.18 o 
 -10   0  12       41.69       14.81     40.46 o 
  -8   0  12     1932.91     1727.07    170.54 o 
  -6   0  12     1727.61     1602.24    111.27 o 
  -4   0  12      474.19      495.01     64.04 o 
  -2   0  12      329.22      356.12     44.24 o 
   0   0  12       34.42       51.61     37.48 o 
   2   0  12      185.22      152.58     31.37 o 
   4   0  12        7.71        5.06     27.75 o 
   6   0  12       20.84      -33.41     36.17 o 
   8   0  12       13.32      -16.77     60.57 o 
 -14   1  12      101.44       37.69     37.84 o 
 -13   1  12       30.85       38.75     46.96 o 
 -12   1  12      219.31      202.46     42.25 o 
 -11   1  12        6.05       19.60     29.92 o 
 -10   1  12       51.58       46.71     29.01 o 
  -9   1  12       47.00       75.79     30.39 o 
  -8   1  12       67.77       36.00     27.75 o 
  -7   1  12        0.55       57.69     27.46 o 
  -6   1  12       24.18       44.85     26.03 o 
  -5   1  12       45.38       52.33     26.32 o 
  -4   1  12        4.09       -1.60     21.71 o 
  -3   1  12        6.16       33.54     18.75 o 
  -2   1  12        1.02        0.56     17.01 o 
  -1   1  12      425.31      451.26     33.71 o 
   0   1  12      323.83      356.44     31.26 o 
   1   1  12      200.02      191.71     24.05 o 
   2   1  12      206.72      234.02     26.06 o 
   3   1  12       49.96       28.96     18.49 o 
   4   1  12      209.40      235.87     27.09 o 
   5   1  12       29.57       40.37     28.34 o 
   6   1  12       51.44      109.58     32.95 o 
   7   1  12       19.56       20.86     35.08 o 
   8   1  12      163.72      138.72     43.74 o 
   9   1  12        8.41       22.57     47.39 o 
 -14   2  12       43.62       50.41     38.71 o 
 -13   2  12        0.26       36.40     35.93 o 
 -12   2  12      244.34      235.52     61.20 o 
 -11   2  12       92.24      129.36     35.50 o 
 -10   2  12      619.23      615.37     55.72 o 
  -9   2  12       10.49        0.30     25.90 o 
  -8   2  12      372.07      418.01     46.94 o 
  -7   2  12       88.93       61.42     28.71 o 
  -6   2  12      308.95      345.65     42.53 o 
  -5   2  12      312.27      239.36     38.91 o 
  -4   2  12     1210.34     1106.40     58.55 o 
  -3   2  12      233.28      279.28     29.44 o 
  -2   2  12      374.10      412.64     31.00 o 
  -1   2  12       75.40       39.93     18.39 o 
   0   2  12      140.35      123.08     21.73 o 
   1   2  12        1.72       13.57     19.23 o 
   2   2  12       25.65       30.47     19.37 o 
   3   2  12       10.53       31.66     19.17 o 
   4   2  12       92.39      112.71     25.00 o 
   5   2  12       29.40       33.05     23.80 o 
   6   2  12       11.64      -25.08     29.95 o 
   7   2  12        1.17        3.82     34.05 o 
   8   2  12        4.22       40.31     38.47 o 
   9   2  12        6.77       23.02     38.50 o 
 -14   3  12      319.04      284.39     51.08 o 
 -13   3  12      117.15       39.88     35.43 o 
 -12   3  12       91.26      117.69     36.88 o 
 -11   3  12      170.75      136.38     46.67 o 
 -10   3  12      154.02      117.81     34.07 o 
  -9   3  12      156.74      126.24     35.92 o 
  -8   3  12       60.18       45.50     28.66 o 
  -7   3  12      128.39       97.62     29.49 o 
  -6   3  12        1.04       -3.38     23.07 o 
  -5   3  12       11.85       50.10     25.45 o 
  -4   3  12      129.19       72.58     29.18 o 
  -3   3  12     1450.83     1441.74     56.40 o 
  -2   3  12      291.93      238.81     25.34 o 
  -1   3  12       85.54       60.98     19.28 o 
   0   3  12       51.58       48.58     19.02 o 
   1   3  12      218.20      199.28     28.81 o 
   2   3  12       16.83       36.41     20.20 o 
   3   3  12      202.20      194.13     39.76 o 
   4   3  12      116.86      114.39     28.17 o 
   5   3  12      158.96      178.55     35.43 o 
   6   3  12      147.55      167.92     36.37 o 
   7   3  12       43.30       53.75     38.24 o 
   8   3  12       57.08       96.73     44.24 o 
   9   3  12       34.85      -30.23     36.31 o 
 -13   4  12       39.58       55.48     42.62 o 
 -12   4  12       92.65      106.78     55.55 o 
 -11   4  12       81.57       32.92     33.26 o 
 -10   4  12      149.98      181.60     53.94 o 
  -9   4  12        9.43       34.52     29.01 o 
  -8   4  12       56.52       46.30     26.87 o 
  -7   4  12        3.05        1.00     28.11 o 
  -6   4  12      511.30      454.00     44.83 o 
  -5   4  12        0.01      -14.87     23.05 o 
  -4   4  12       19.71       23.10     20.34 o 
  -3   4  12      113.66      101.32     23.28 o 
  -2   4  12      806.64      833.64     40.68 o 
  -1   4  12      177.32      146.85     22.36 o 
   0   4  12      254.69      286.00     26.32 o 
   1   4  12      198.96      191.56     26.97 o 
   2   4  12      136.45      170.69     27.04 o 
   3   4  12       34.09       13.57     22.27 o 
   4   4  12        2.88       37.50     22.94 o 
   5   4  12        9.72       42.44     26.08 o 
   6   4  12       16.33       29.66     26.99 o 
   7   4  12      119.11      170.46     53.80 o 
   8   4  12        9.84        3.51     32.93 o 
   9   4  12       22.26       50.69     38.84 o 
 -13   5  12       33.51       55.42     44.68 o 
 -12   5  12       81.31       89.10     44.71 o 
 -11   5  12      334.68      354.90     56.49 o 
 -10   5  12      139.30       60.68     49.18 o 
  -9   5  12      307.14      238.78     60.67 o 
  -8   5  12      154.53      149.15     36.26 o 
  -7   5  12      830.36      820.45     59.59 o 
  -6   5  12      132.01      138.04     40.39 o 
  -5   5  12     1366.33     1418.04     88.00 o 
  -4   5  12        0.62      -21.36     21.36 o 
  -3   5  12       25.16       45.04     24.05 o 
  -2   5  12      277.20      283.47     33.02 o 
  -1   5  12      367.70      271.21     29.68 o 
   0   5  12       14.11        8.36     20.35 o 
   1   5  12      342.61      369.97     34.87 o 
   2   5  12      253.61      203.40     28.09 o 
   3   5  12      240.89      287.57     40.98 o 
   4   5  12       45.31       27.41     25.12 o 
   5   5  12      201.29      174.22     28.26 o 
   6   5  12       18.76       83.35     28.56 o 
   7   5  12       54.51       10.92     26.05 o 
   8   5  12        2.37      -44.39     44.39 o 
 -12   6  12        0.32       18.88     40.06 o 
 -11   6  12       26.13       12.39     53.53 o 
 -10   6  12       37.47       19.75     40.15 o 
  -9   6  12      215.96      312.17     76.22 o 
  -8   6  12        3.39       -2.99     28.55 o 
  -7   6  12      142.63       73.23     33.53 o 
  -6   6  12        2.72       40.86     33.63 o 
  -5   6  12       42.92       43.69     27.20 o 
  -4   6  12      260.23      248.83     43.24 o 
  -3   6  12       32.49       18.98     23.65 o 
  -2   6  12        3.98       -4.65     20.78 o 
  -1   6  12        6.74        9.29     22.94 o 
   0   6  12       45.97       21.82     22.02 o 
   1   6  12      276.90      272.32     30.81 o 
   2   6  12       48.64       72.52     22.71 o 
   3   6  12      154.52      147.37     29.73 o 
   4   6  12       13.11       -2.21     21.45 o 
   5   6  12      135.63      187.96     30.11 o 
   6   6  12        1.33       35.13     27.21 o 
   7   6  12       31.32       22.82     25.82 o 
   8   6  12        7.80        1.72     27.87 o 
 -12   7  12       12.97        1.77     46.37 o 
 -11   7  12       12.44       14.84     45.77 o 
 -10   7  12       46.96       42.47     38.16 o 
  -9   7  12      860.59      840.98     71.02 o 
  -8   7  12       11.78       25.77     31.88 o 
  -7   7  12      489.31      632.64     87.57 o 
  -6   7  12       64.43       28.11     28.82 o 
  -5   7  12     1017.14     1152.66     68.79 o 
  -4   7  12        2.50       -8.87     30.00 o 
  -3   7  12      604.10      729.73     73.35 o 
  -2   7  12        0.20      -18.80     21.58 o 
  -1   7  12      446.49      439.92     38.98 o 
   0   7  12      383.23      312.12     31.83 o 
   1   7  12      113.45      150.07     27.72 o 
   2   7  12       30.22        1.93     21.39 o 
   3   7  12      164.88      168.03     28.03 o 
   4   7  12       12.99        6.81     21.52 o 
   5   7  12       44.82       51.11     25.84 o 
   6   7  12        2.76       32.46     24.73 o 
   7   7  12       29.45        6.98     27.03 o 
 -11   8  12       16.20       27.33     40.51 o 
 -10   8  12       54.16       54.52     70.82 o 
  -9   8  12        1.11      -24.83     35.32 o 
  -8   8  12        0.09      -29.97     29.97 o 
  -7   8  12      263.05      263.59     41.61 o 
  -6   8  12       28.25       36.90     31.28 o 
  -5   8  12        4.64       -5.68     27.58 o 
  -4   8  12        0.45      -14.28     33.36 o 
  -3   8  12       21.14       31.01     26.16 o 
  -2   8  12        3.49       13.23     24.11 o 
  -1   8  12       66.69       45.37     27.24 o 
   0   8  12       26.14       -0.82     22.76 o 
   1   8  12       65.38       55.32     23.10 o 
   2   8  12       19.77        5.91     22.44 o 
   3   8  12      108.06       63.11     24.13 o 
   4   8  12        6.03      -14.20     20.54 o 
   5   8  12      167.00      251.56     36.71 o 
   6   8  12        0.24      -20.53     25.69 o 
 -10   9  12       43.31      -17.82     37.59 o 
  -9   9  12       59.25       39.43     35.12 o 
  -8   9  12      123.03       84.76     58.12 o 
  -7   9  12      181.98      172.14     58.05 o 
  -6   9  12       36.96       83.83     47.65 o 
  -5   9  12      589.16      680.07     69.50 o 
  -4   9  12        0.29       -0.22     29.53 o 
  -3   9  12      747.48      700.73     49.26 o 
  -2   9  12       15.28      -24.16     24.16 o 
  -1   9  12      445.76      492.90     42.81 o 
   0   9  12       23.34       -0.38     24.54 o 
   1   9  12      215.31      196.65     32.20 o 
   2   9  12       22.32       32.01     26.19 o 
   3   9  12        1.40       25.25     26.66 o 
   4   9  12        3.68       -1.53     23.13 o 
   5   9  12       26.01       41.95     24.85 o 
  -9  10  12       33.04      -15.97     34.03 o 
  -8  10  12       24.52       43.07     35.30 o 
  -7  10  12        0.26       33.10     33.78 o 
  -6  10  12       73.83       65.52     33.93 o 
  -5  10  12       20.75      -31.14     33.70 o 
  -4  10  12      268.27      234.77     46.42 o 
  -3  10  12        3.09       20.71     27.71 o 
  -2  10  12       92.35       72.66     31.13 o 
  -1  10  12       34.57       25.42     28.16 o 
   0  10  12       52.70       65.72     32.11 o 
   1  10  12      101.28      102.40     29.10 o 
   2  10  12       89.22       49.10     31.19 o 
   3  10  12       20.81       41.79     27.66 o 
   4  10  12        0.18      -22.54     22.54 o 
  -7  11  12       56.13      143.57     48.02 o 
  -6  11  12       50.41       80.89     36.98 o 
  -5  11  12       65.60       39.91     34.03 o 
  -4  11  12        1.15       15.80     30.45 o 
  -3  11  12      220.36      212.31     39.31 o 
  -2  11  12       17.85      -25.14     25.14 o 
  -1  11  12      227.27      293.95     37.05 o 
   0  11  12       45.40       41.54     28.84 o 
   1  11  12      126.38       92.12     29.54 o 
   2  11  12       35.58       16.89     26.23 o 
  -4  12  12       74.36       54.65     33.22 o 
  -3  12  12        5.03        8.85     31.76 o 
  -2  12  12      318.25      383.04     44.75 o 
  -1  12  12        3.44      -14.42     28.99 o 
 -13   0  13      350.00      399.06    229.25 o 
 -11   0  13      424.93      312.33     68.25 o 
  -9   0  13      879.97      734.18     86.50 o 
  -7   0  13      350.15      439.35     77.35 o 
  -5   0  13      247.17      287.77     54.12 o 
  -3   0  13        3.77      -30.15     30.15 o 
  -1   0  13        5.65      -12.99     25.77 o 
   1   0  13       17.88        9.69     26.08 o 
   3   0  13       59.40       52.07     42.81 o 
   5   0  13       89.38      148.83     82.00 o 
   7   0  13       95.86       61.51     69.89 o 
 -13   1  13       10.80       17.64     37.12 o 
 -12   1  13        2.10      -22.38     32.09 o 
 -11   1  13       13.24       13.29     31.91 o 
 -10   1  13        0.63       17.89     29.07 o 
  -9   1  13      148.73      185.96     40.13 o 
  -8   1  13      356.25      373.74     46.11 o 
  -7   1  13      350.56      433.93     46.80 o 
  -6   1  13        6.51       46.91     28.54 o 
  -5   1  13      743.95      774.85     57.35 o 
  -4   1  13       15.42        7.16     25.30 o 
  -3   1  13      603.66      650.35     44.06 o 
  -2   1  13       11.76       25.16     20.33 o 
  -1   1  13      507.91      494.45     37.04 o 
   0   1  13        0.22        4.31     18.97 o 
   1   1  13      291.85      309.06     31.61 o 
   2   1  13        6.34       16.72     19.27 o 
   3   1  13      163.57      151.01     27.40 o 
   4   1  13        0.95        7.39     21.42 o 
   5   1  13      150.40      176.77     32.61 o 
   6   1  13       15.00       39.68     36.38 o 
   7   1  13       97.29       67.77     40.71 o 
   8   1  13        0.17       67.89     50.81 o 
 -13   2  13      456.59      427.28     56.86 o 
 -12   2  13        0.05       -8.45     33.24 o 
 -11   2  13      352.92      380.78     50.06 o 
 -10   2  13       85.92       91.31     35.39 o 
  -9   2  13      398.90      410.49     47.83 o 
  -8   2  13       84.70       53.18     45.60 o 
  -7   2  13      229.28      324.16     43.14 o 
  -6   2  13      253.45      223.25     37.04 o 
  -5   2  13      351.25      428.67     45.22 o 
  -4   2  13      171.52      153.65     35.40 o 
  -3   2  13      137.61      111.87     24.26 o 
  -2   2  13      146.01      152.00     25.91 o 
  -1   2  13        0.68       -3.14     18.91 o 
   0   2  13       77.12       72.77     24.99 o 
   1   2  13        4.25      -18.29     18.29 o 
   2   2  13       23.62       24.44     19.96 o 
   3   2  13       86.65      111.14     43.97 o 
   4   2  13       50.42       58.43     27.15 o 
   5   2  13       80.82      120.00     29.57 o 
   6   2  13       38.50       34.10     32.77 o 
   7   2  13       81.71       87.13     41.26 o 
   8   2  13        0.24       32.79     41.70 o 
 -13   3  13        0.08       46.59     39.67 o 
 -12   3  13      218.60      213.87     44.21 o 
 -11   3  13       64.25       26.08     33.39 o 
 -10   3  13      152.55      133.00     37.23 o 
  -9   3  13      217.79      286.28     49.10 o 
  -8   3  13       13.73        5.44     27.65 o 
  -7   3  13      248.27      275.85     40.36 o 
  -6   3  13      247.11      238.66     37.72 o 
  -5   3  13       80.75      123.12     41.40 o 
  -4   3  13        6.40        2.59     22.71 o 
  -3   3  13      388.55      381.23     37.77 o 
  -2   3  13       14.01      -18.28     18.28 o 
  -1   3  13      168.89      152.57     25.86 o 
   0   3  13        7.19      -14.80     18.92 o 
   1   3  13      331.40      375.18     39.56 o 
   2   3  13        0.18        0.11     23.66 o 
   3   3  13      236.26      290.13     41.05 o 
   4   3  13        0.20       -2.32     22.58 o 
   5   3  13      104.25       99.74     34.22 o 
   6   3  13        1.29      -26.51     28.81 o 
   7   3  13       34.28       21.88     40.35 o 
   8   3  13        5.83       -1.19     39.96 o 
 -12   4  13      161.60      195.50     52.83 o 
 -11   4  13      222.06      162.86     48.24 o 
 -10   4  13      169.73      146.71     45.33 o 
  -9   4  13      212.61      193.66     38.96 o 
  -8   4  13      129.03      161.79     36.59 o 
  -7   4  13      246.72      212.50     37.27 o 
  -6   4  13      360.07      337.51     42.08 o 
  -5   4  13      107.72      134.13     32.81 o 
  -4   4  13      272.93      254.78     32.91 o 
  -3   4  13       81.29      100.03     32.03 o 
  -2   4  13      579.46      548.82     54.42 o 
  -1   4  13      112.50       88.74     27.35 o 
   0   4  13      441.34      444.83     41.64 o 
   1   4  13       12.18       -9.51     26.11 o 
   2   4  13      255.25      287.82     36.72 o 
   3   4  13       49.31       48.70     24.23 o 
   4   4  13      102.35       91.01     26.69 o 
   5   4  13       47.16       -1.55     26.92 o 
   6   4  13       37.08       19.58     33.13 o 
   7   4  13       74.60       72.10     47.38 o 
 -12   5  13      185.49      175.35     70.98 o 
 -11   5  13        3.25        1.72     39.68 o 
 -10   5  13      163.00       91.59     42.70 o 
  -9   5  13        6.76       40.25     38.75 o 
  -8   5  13      249.12      185.37     73.56 o 
  -7   5  13       53.38       72.55     38.53 o 
  -6   5  13        1.82      -30.88     30.88 o 
  -5   5  13       60.30      117.64     65.51 o 
  -4   5  13       14.40      -19.36     26.55 o 
  -3   5  13       41.40       50.67     28.95 o 
  -2   5  13       51.72       52.43     28.55 o 
  -1   5  13      117.91      107.56     28.41 o 
   0   5  13        0.66       20.97     25.67 o 
   1   5  13      167.29      123.70     29.57 o 
   2   5  13        3.07       -9.77     23.29 o 
   3   5  13       87.84       78.29     26.51 o 
   4   5  13       12.68       26.80     24.75 o 
   5   5  13        7.31       -2.60     24.08 o 
   6   5  13       44.16       48.53     29.49 o 
   7   5  13        3.48       -9.03     35.78 o 
 -11   6  13      149.19      137.56     47.86 o 
 -10   6  13      273.71      492.34    106.38 o 
  -9   6  13      183.98      126.76     51.40 o 
  -8   6  13      240.34      276.74     59.97 o 
  -7   6  13       78.00       85.55     38.37 o 
  -6   6  13      347.02      410.10     57.34 o 
  -5   6  13       42.65       42.03     36.69 o 
  -4   6  13      526.27      479.13     49.54 o 
  -3   6  13       27.54       -9.27     26.71 o 
  -2   6  13      444.33      448.77     46.79 o 
  -1   6  13       17.11       -8.99     27.20 o 
   0   6  13      592.89      658.24     49.33 o 
   1   6  13       23.94        1.31     29.11 o 
   2   6  13      533.37      506.59     45.30 o 
   3   6  13        1.07      -10.20     25.43 o 
   4   6  13      259.19      284.30     35.70 o 
   5   6  13       14.62       35.94     26.06 o 
   6   6  13       76.37      106.47     33.43 o 
 -11   7  13       43.75       79.33     52.67 o 
 -10   7  13       89.77       -3.17     38.77 o 
  -9   7  13       20.65        7.32     39.44 o 
  -8   7  13       55.25       24.74     33.37 o 
  -7   7  13        6.71       -8.01     35.99 o 
  -6   7  13      205.51      206.60     47.86 o 
  -5   7  13        2.83      -19.58     31.65 o 
  -4   7  13       10.21       15.37     32.10 o 
  -3   7  13       42.30       90.18     31.14 o 
  -2   7  13       13.82       16.69     25.97 o 
  -1   7  13        2.55       12.53     23.99 o 
   0   7  13        2.11        2.94     22.25 o 
   1   7  13        6.90       27.99     25.66 o 
   2   7  13       29.96       34.12     25.50 o 
   3   7  13        0.34       41.14     27.85 o 
   4   7  13       30.91       35.04     26.71 o 
   5   7  13       19.96       -1.94     26.11 o 
   6   7  13       24.78       38.17     29.86 o 
 -10   8  13       32.19      -44.39     44.39 o 
  -9   8  13        4.15       19.61     46.60 o 
  -8   8  13      269.48      349.72     73.42 o 
  -7   8  13       48.60       21.11     39.77 o 
  -6   8  13      520.80      655.57     69.53 o 
  -5   8  13        0.70       -1.63     34.87 o 
  -4   8  13      435.19      469.67     67.65 o 
  -3   8  13        8.72        9.56     30.91 o 
  -2   8  13      554.65      525.62     87.14 o 
  -1   8  13        1.96      -24.40     24.40 o 
   0   8  13      416.66      471.96     44.34 o 
   1   8  13       14.25      -22.77     22.77 o 
   2   8  13      190.45      216.89     36.32 o 
   3   8  13        0.48      -17.10     26.34 o 
   4   8  13      400.86      460.66     45.65 o 
   5   8  13        0.01       36.83     34.22 o 
  -9   9  13       20.59      -27.85     44.18 o 
  -8   9  13        4.91       14.93     51.62 o 
  -7   9  13        4.79       47.56     39.07 o 
  -6   9  13       79.47       57.96     59.64 o 
  -5   9  13       36.53       11.82     42.32 o 
  -4   9  13       23.48       -5.64     35.17 o 
  -3   9  13       99.61      101.64     33.99 o 
  -2   9  13       16.89       43.73     28.16 o 
  -1   9  13       19.33        4.84     32.78 o 
   0   9  13       13.91        7.97     27.04 o 
   1   9  13        9.77       -8.79     27.71 o 
   2   9  13        0.21       -0.55     41.83 o 
   3   9  13        0.17      -21.80     34.46 o 
   4   9  13       26.14        2.81     36.41 o 
  -7  10  13       51.07        3.89     37.26 o 
  -6  10  13      255.80      176.89     48.75 o 
  -5  10  13       11.90      -11.40     47.06 o 
  -4  10  13      373.67      500.26     76.92 o 
  -3  10  13        0.21        2.29     35.45 o 
  -2  10  13      243.93      243.30     60.53 o 
  -1  10  13        3.21        4.70     31.32 o 
   0  10  13      241.81      358.60     48.42 o 
   1  10  13        0.00      -30.76     30.76 o 
   2  10  13      130.75      155.17     34.49 o 
  -4  11  13        0.22       48.69     39.72 o 
  -3  11  13      107.89       55.01     48.99 o 
  -2  11  13       20.63       13.29     29.53 o 
  -1  11  13       60.15       63.35     30.55 o 
 -12   0  14        1.17       -1.10     57.78 o 
 -10   0  14        8.44      -14.37     43.12 o 
  -8   0  14       18.56       33.53     45.41 o 
  -6   0  14      149.03       31.10     43.73 o 
  -4   0  14      274.54      295.05     58.37 o 
  -2   0  14      252.25      284.16     45.15 o 
   0   0  14      259.01      213.33     62.62 o 
   2   0  14       12.74       39.67     33.99 o 
   4   0  14      130.51      168.00     45.31 o 
   6   0  14       87.03       58.75     50.91 o 
 -12   1  14      150.00       74.22     49.06 o 
 -11   1  14       28.88       40.93     34.99 o 
 -10   1  14      520.55      545.15     57.53 o 
  -9   1  14        2.05       17.45     30.54 o 
  -8   1  14      582.96      694.02     59.54 o 
  -7   1  14        1.61       -0.85     28.50 o 
  -6   1  14      892.54      912.31     66.03 o 
  -5   1  14       59.56       45.29     30.07 o 
  -4   1  14      560.35      586.28     52.99 o 
  -3   1  14      100.43       84.90     25.14 o 
  -2   1  14      141.40      148.63     27.08 o 
  -1   1  14       46.82       27.87     22.44 o 
   0   1  14      102.70       89.21     24.92 o 
   1   1  14        6.66       23.85     22.82 o 
   2   1  14        4.73        2.31     21.62 o 
   3   1  14       43.74       16.11     26.53 o 
   4   1  14        0.09      -11.97     25.95 o 
   5   1  14       11.06       23.04     27.41 o 
   6   1  14       25.58       53.77     36.59 o 
   7   1  14        5.74       33.08     53.45 o 
 -12   2  14       52.40       17.40     40.76 o 
 -11   2  14       53.35       47.06     37.02 o 
 -10   2  14       13.86       45.35     35.15 o 
  -9   2  14       76.08       88.91     36.39 o 
  -8   2  14       16.54       -3.98     28.54 o 
  -7   2  14      144.18      149.00     51.95 o 
  -6   2  14       38.62       71.28     31.76 o 
  -5   2  14       73.89       57.28     49.10 o 
  -4   2  14      172.12      158.33     35.29 o 
  -3   2  14       10.01        0.79     24.27 o 
  -2   2  14       86.05       74.58     24.89 o 
  -1   2  14       12.24       48.15     24.73 o 
   0   2  14      187.62      206.42     29.83 o 
   1   2  14        1.20      -22.63     22.63 o 
   2   2  14      147.94      150.64     30.95 o 
   3   2  14        0.20       19.63     26.03 o 
   4   2  14      133.87      169.61     34.46 o 
   5   2  14       81.84       85.73     31.07 o 
   6   2  14       98.75      101.05     33.67 o 
 -12   3  14      128.85      134.40     52.84 o 
 -11   3  14        0.72      -11.55     37.09 o 
 -10   3  14      198.88      217.19     44.84 o 
  -9   3  14       20.43       42.73     33.83 o 
  -8   3  14      179.92      204.86     40.56 o 
  -7   3  14       71.78       78.49     33.19 o 
  -6   3  14      202.04      283.49     41.59 o 
  -5   3  14      124.79       90.05     39.68 o 
  -4   3  14      254.99      247.49     39.04 o 
  -3   3  14      115.64       92.64     27.35 o 
  -2   3  14      483.08      405.03     42.53 o 
  -1   3  14      279.26      235.16     35.73 o 
   0   3  14       83.01       61.34     28.26 o 
   1   3  14      217.22      253.16     41.25 o 
   2   3  14        1.19       13.72     26.08 o 
   3   3  14      139.63      153.62     34.02 o 
   4   3  14       36.47       76.44     30.22 o 
   5   3  14       96.14      165.98     40.27 o 
   6   3  14        8.58       10.20     40.22 o 
 -11   4  14      226.03      253.49     55.43 o 
 -10   4  14        9.34       25.25     41.57 o 
  -9   4  14      353.00      334.74     69.59 o 
  -8   4  14        5.52      -28.93     35.36 o 
  -7   4  14      132.07      126.12     43.16 o 
  -6   4  14        0.75      -16.13     47.60 o 
  -5   4  14      127.93       87.03     40.51 o 
  -4   4  14        4.99       15.21     28.32 o 
  -3   4  14      109.32      111.13     43.92 o 
  -2   4  14       28.39       49.83     31.11 o 
  -1   4  14       15.85       29.41     24.41 o 
   0   4  14      105.54       89.02     28.13 o 
   1   4  14      100.62      108.42     30.29 o 
   2   4  14      293.60      312.71     54.48 o 
   3   4  14       17.93       37.12     25.37 o 
   4   4  14      110.23      143.87     34.81 o 
   5   4  14        0.17      -17.85     28.70 o 
   6   4  14       44.51       47.88     35.78 o 
 -11   5  14       12.15       34.86     42.90 o 
 -10   5  14       30.03        6.04     40.41 o 
  -9   5  14        7.86       51.93     41.25 o 
  -8   5  14       31.72       28.04     39.39 o 
  -7   5  14       16.09       58.22     40.08 o 
  -6   5  14      129.93      152.66     45.73 o 
  -5   5  14       29.17       83.54     39.41 o 
  -4   5  14       71.16       43.04     37.89 o 
  -3   5  14      214.66      265.41     42.86 o 
  -2   5  14       36.50       23.35     29.98 o 
  -1   5  14      378.32      368.38     40.83 o 
   0   5  14        0.23       -3.16     25.36 o 
   1   5  14      686.67      707.44     53.41 o 
   2   5  14        0.06       -7.33     26.63 o 
   3   5  14      325.84      347.52     37.98 o 
   4   5  14        1.41       -0.39     25.33 o 
   5   5  14      130.65      137.72     40.32 o 
 -10   6  14        3.47      -15.50     40.94 o 
  -9   6  14      155.70      107.53     48.13 o 
  -8   6  14       21.22       45.18     41.92 o 
  -7   6  14      376.15      420.98     61.08 o 
  -6   6  14       35.86      -34.18     34.18 o 
  -5   6  14       99.06      181.72     56.01 o 
  -4   6  14        0.15       35.87     37.23 o 
  -3   6  14      353.11      316.87     45.62 o 
  -2   6  14       47.02       74.09     33.12 o 
  -1   6  14      305.00      293.39     46.02 o 
   0   6  14       50.89       51.47     28.54 o 
   1   6  14       85.03       52.36     29.70 o 
   2   6  14       45.31       43.16     29.30 o 
   3   6  14       20.05       20.97     26.41 o 
   4   6  14        4.10        2.84     26.55 o 
   5   6  14        1.66       43.76     32.48 o 
  -9   7  14        2.24       52.62     42.98 o 
  -8   7  14       51.58       16.84     40.68 o 
  -7   7  14       41.55       86.14     46.69 o 
  -6   7  14        0.15        4.43     44.54 o 
  -5   7  14       56.17       79.04     40.94 o 
  -4   7  14        7.90      -31.38     31.38 o 
  -3   7  14      519.30      602.72     66.79 o 
  -2   7  14       66.67      148.25     42.10 o 
  -1   7  14      354.51      415.35     49.28 o 
   0   7  14        1.10       35.12     31.79 o 
   1   7  14      254.30      300.41     40.06 o 
   2   7  14        0.22       -6.93     27.90 o 
   3   7  14      225.42      199.19     34.00 o 
   4   7  14       18.31        8.42     29.85 o 
  -8   8  14       23.97       25.91     48.09 o 
  -7   8  14      253.98      275.30     69.10 o 
  -6   8  14        1.25      -23.47     49.02 o 
  -5   8  14      450.81      572.04     67.91 o 
  -4   8  14        0.90       32.69     38.21 o 
  -3   8  14      364.95      340.24     49.39 o 
  -2   8  14        6.99       51.85     33.88 o 
  -1   8  14      201.20      236.90     42.64 o 
   0   8  14        2.16       22.86     34.93 o 
   1   8  14       33.36       57.43     35.57 o 
   2   8  14       24.08       15.02     35.13 o 
   3   8  14        3.13       24.62     30.80 o 
  -7   9  14       79.61       91.33     77.81 o 
  -6   9  14       80.50       44.93     50.62 o 
  -5   9  14      297.68      364.42     70.50 o 
  -4   9  14       23.11       -4.29     47.03 o 
  -3   9  14       93.82       66.05     36.74 o 
  -2   9  14       40.50       -1.17     31.19 o 
  -1   9  14      192.49      235.90     44.22 o 
   0   9  14        0.05       43.34     35.78 o 
   1   9  14       88.63       89.55     44.66 o 
  -3  10  14      156.99      159.36     79.21 o 
  -2  10  14       67.36       26.09     67.10 o 
 -11   0  15      381.01      417.56     81.88 o 
  -9   0  15      499.64      485.41    116.49 o 
  -7   0  15      643.92      803.00     92.88 o 
  -5   0  15     1069.21      982.21     99.73 o 
  -3   0  15      811.77      914.93     78.19 o 
  -1   0  15       63.87       17.06     33.64 o 
   1   0  15      127.51       75.17     39.24 o 
   3   0  15       90.51       70.94     50.53 o 
   5   0  15        1.33       94.12     76.42 o 
 -11   1  15       96.92       86.63     39.73 o 
 -10   1  15       33.61       32.76     36.07 o 
  -9   1  15       54.15       92.72     44.79 o 
  -8   1  15       25.97       16.47     31.23 o 
  -7   1  15        0.12      -18.46     30.94 o 
  -6   1  15       94.80      135.83     38.06 o 
  -5   1  15       84.66      109.44     35.76 o 
  -4   1  15       30.67       35.86     28.93 o 
  -3   1  15       72.78       80.39     26.79 o 
  -2   1  15        1.11       16.38     25.08 o 
  -1   1  15       55.67       33.44     23.15 o 
   0   1  15       37.58       45.71     24.35 o 
   1   1  15       26.16       24.69     26.42 o 
   2   1  15       12.81        0.65     26.82 o 
   3   1  15        9.28       30.11     38.42 o 
   4   1  15       12.61       21.61     33.48 o 
   5   1  15      118.97      105.64     79.68 o 
 -11   2  15      220.35      184.03     56.37 o 
 -10   2  15       38.05       15.06     35.80 o 
  -9   2  15      452.50      538.00     58.32 o 
  -8   2  15       22.08       46.87     33.10 o 
  -7   2  15      854.49      882.52     69.20 o 
  -6   2  15        1.52       32.77     32.25 o 
  -5   2  15      437.67      527.50     52.45 o 
  -4   2  15       38.36       11.89     29.72 o 
  -3   2  15      226.22      220.93     35.63 o 
  -2   2  15       77.70      125.71     30.66 o 
  -1   2  15      545.42      532.40     48.09 o 
   0   2  15       41.57       71.51     29.91 o 
   1   2  15       59.46       81.30     29.49 o 
   2   2  15        5.79       -5.46     27.21 o 
   3   2  15       66.99       37.16     35.89 o 
   4   2  15        0.45       21.50     28.87 o 
   5   2  15       36.74       64.91     38.38 o 
 -10   3  15      127.26       59.32     61.87 o 
  -9   3  15        2.31       87.66     46.61 o 
  -8   3  15      305.28      414.72     64.43 o 
  -7   3  15        5.36       42.21     40.23 o 
  -6   3  15      141.80      128.55     56.66 o 
  -5   3  15        1.04      -19.23     33.79 o 
  -4   3  15       65.38      103.96     41.97 o 
  -3   3  15       11.04       39.82     32.54 o 
  -2   3  15       13.16       -2.43     25.79 o 
  -1   3  15       20.82       11.86     27.34 o 
   0   3  15       28.44       42.14     28.70 o 
   1   3  15       34.50       36.45     27.28 o 
   2   3  15       50.46       49.92     29.51 o 
   3   3  15      383.61      371.20     46.00 o 
   4   3  15      109.32      134.38     40.91 o 
 -10   4  15      177.09      245.81     56.93 o 
  -9   4  15      165.35      144.43     49.92 o 
  -8   4  15       13.69      -39.30     39.30 o 
  -7   4  15      146.10      174.20     49.74 o 
  -6   4  15       17.39        0.06     38.49 o 
  -5   4  15      168.67      123.82     45.53 o 
  -4   4  15       24.34       78.30     41.39 o 
  -3   4  15      265.23      309.30     47.05 o 
  -2   4  15       53.70       13.28     30.72 o 
  -1   4  15      125.22      105.00     32.12 o 
   0   4  15       15.13       24.95     27.67 o 
   1   4  15      229.20      206.65     38.70 o 
   2   4  15      104.77      186.32     36.82 o 
   3   4  15       67.45       71.42     33.30 o 
   4   4  15        9.77       -7.19     33.87 o 
  -9   5  15        0.11       33.56     41.27 o 
  -8   5  15       96.25      115.65     48.24 o 
  -7   5  15       15.52      -31.26     37.35 o 
  -6   5  15       67.53       28.58     41.39 o 
  -5   5  15       18.83       24.49     38.35 o 
  -4   5  15      198.79      172.08     95.19 o 
  -3   5  15        5.00       83.87     35.97 o 
  -2   5  15      130.15       79.09     37.24 o 
  -1   5  15       34.81       42.58     29.47 o 
   0   5  15      390.48      595.86     59.42 o 
   1   5  15      123.56      136.32     34.43 o 
   2   5  15      106.40      114.60     33.86 o 
   3   5  15        4.19       37.68     34.01 o 
  -9   6  15       15.99       42.57     52.59 o 
  -8   6  15        3.30        9.09     41.87 o 
  -7   6  15       16.73       16.76     40.77 o 
  -6   6  15       16.55        9.53     41.08 o 
  -5   6  15       33.61       11.37     39.76 o 
  -4   6  15        1.57       -8.70     37.03 o 
  -3   6  15       76.95      126.00     38.52 o 
  -2   6  15       18.09       -3.98     32.16 o 
  -1   6  15       59.00       78.67     36.09 o 
   0   6  15       60.38       56.62     31.46 o 
   1   6  15       55.20       85.95     32.45 o 
   2   6  15       22.93       61.13     32.60 o 
   3   6  15       22.02       54.50     45.05 o 
  -7   7  15        0.95      -15.92     41.83 o 
  -6   7  15       55.09       31.21     42.75 o 
  -5   7  15        1.53        2.72     40.36 o 
  -4   7  15      231.06      225.57     76.89 o 
  -3   7  15       35.00       35.35     36.38 o 
  -2   7  15      290.21      274.40     85.28 o 
  -1   7  15        0.06      -26.78     32.13 o 
   0   7  15      127.61       55.18     46.75 o 
   1   7  15        0.11       25.34     30.89 o 
  -6   8  15        8.00       88.53     77.35 o 
  -5   8  15        0.12       16.20     43.83 o 
  -4   8  15        2.60       39.24     40.96 o 
  -3   8  15        4.04        1.88     45.73 o 
  -2   8  15        0.46       39.85     39.88 o 
  -1   8  15        1.01       48.03     36.36 o 
   0   8  15       18.46       63.54     54.36 o 
  -8   0  16      249.65      207.82     65.24 o 
  -6   0  16      429.46      358.53     71.68 o 
  -4   0  16      192.62      216.74     61.77 o 
  -2   0  16       51.47      117.50     42.75 o 
   0   0  16       12.63      -22.72     42.53 o 
   2   0  16       13.58      -10.47     48.55 o 
  -9   1  16        8.54       12.97     35.77 o 
  -8   1  16      195.08      215.41     45.74 o 
  -7   1  16        5.07       -6.19     36.45 o 
  -6   1  16      516.93      614.78     60.87 o 
  -5   1  16       74.58       95.48     36.14 o 
  -4   1  16      578.09      754.55     64.86 o 
  -3   1  16      128.21      131.07     40.16 o 
  -2   1  16      558.03      621.93     54.43 o 
  -1   1  16       13.51      -15.87     33.36 o 
   0   1  16      124.00       59.70     40.92 o 
   1   1  16        0.09       19.98     30.33 o 
   2   1  16      122.06      164.06     41.45 o 
   3   1  16        0.01      -45.79     45.79 o 
  -9   2  16        0.99       31.23     45.47 o 
  -8   2  16      276.77      323.77     62.26 o 
  -7   2  16        4.86      -24.95     38.50 o 
  -6   2  16       96.44      139.47     47.38 o 
  -5   2  16       28.20       72.78     53.79 o 
  -4   2  16      182.17      148.77     49.09 o 
  -3   2  16       50.90       48.87     35.97 o 
  -2   2  16       58.37       83.88     32.39 o 
  -1   2  16       99.92      150.58     34.58 o 
   0   2  16       11.09       16.42     28.13 o 
   1   2  16        4.57       18.58     30.83 o 
   2   2  16        4.79        9.99     34.91 o 
   3   2  16        9.52       -4.31     39.76 o 
  -9   3  16      130.87      191.26     72.10 o 
  -8   3  16      142.12      119.65     48.71 o 
  -7   3  16      115.34      119.84     49.71 o 
  -6   3  16       86.51      146.17     49.03 o 
  -5   3  16        3.24      -21.65     37.14 o 
  -4   3  16      190.92      131.41     58.43 o 
  -3   3  16        0.09      -26.03     30.63 o 
  -2   3  16      194.74      208.13     43.62 o 
  -1   3  16       26.77       21.56     30.15 o 
   0   3  16      407.90      496.07     50.46 o 
   1   3  16       77.26       30.52     34.45 o 
   2   3  16      172.97      236.59     46.73 o 
  -8   4  16       31.33       47.56     48.54 o 
  -7   4  16       35.77       38.02     47.49 o 
  -6   4  16      169.63      169.59     53.38 o 
  -5   4  16      100.37       13.92     42.24 o 
  -4   4  16       42.14       72.36     45.28 o 
  -3   4  16      112.33       67.12     49.63 o 
  -2   4  16       35.36       80.77     36.44 o 
  -1   4  16       39.03       42.17     31.18 o 
   0   4  16       18.38      -13.46     30.26 o 
   1   4  16      156.92      240.00     45.61 o 
   2   4  16        1.23      121.43     58.95 o 
  -7   5  16       67.99       24.80     41.68 o 
  -6   5  16        6.41      -17.93     41.30 o 
  -5   5  16       84.81       82.36     62.96 o 
  -4   5  16       11.83      -36.93     36.93 o 
  -3   5  16        2.67       27.71     37.19 o 
  -2   5  16      107.17       95.27     39.52 o 
  -1   5  16        0.53       -3.36     42.94 o 
   0   5  16       33.49       64.77     39.48 o 
   1   5  16       59.64       96.41     40.09 o 
  -6   6  16       15.60       52.99     66.63 o 
  -5   6  16       73.97      172.34     52.99 o 
  -4   6  16      113.48      171.69     50.89 o 
  -3   6  16      150.07      188.94     53.87 o 
  -2   6  16        2.34        4.18     40.02 o 
  -1   6  16      264.96      273.00     58.45 o 
  -7   0  17        0.48      -18.64     81.08 o 
  -5   0  17       39.50       64.30     80.14 o 
  -3   0  17      207.56      102.51     88.53 o 
  -1   0  17       10.82       -5.59     76.42 o 
  -6   1  17        2.71       35.27     45.19 o 
  -5   1  17       44.25      114.38     49.26 o 
  -4   1  17        2.09        1.85     41.99 o 
  -3   1  17       93.65      168.04     50.42 o 
  -2   1  17        0.56       75.94     46.01 o 
  -1   1  17       68.65       89.98     92.72 o 
   0   1  17       17.90        2.66     53.34 o 
  -6   2  17       40.44       46.68     44.82 o 
  -5   2  17       30.17       86.43     47.47 o 
  -4   2  17       14.23       22.36     44.30 o 
  -3   2  17       15.24      -25.99     41.70 o 
  -2   2  17       12.10       48.79     44.43 o 
  -1   2  17       71.20      154.53     50.82 o 
  -5   3  17      137.27      274.12     70.10 o 
  -4   3  17       26.49       45.27     44.65 o 
  -3   3  17       12.00       10.76     43.72 o 
  -2   3  17       48.78       79.71     47.81 o 
                                                 
